# Supplementary material for: Behavioral and molecular studies of quantitative differences in hygienic behavior in honeybees
Source: BMC Res Notes. 2016 Oct 21;9:474. doi: 10.1186/s13104-016-2269-y (PMC5073793; doi:10.1186/s13104-016-2269-y)
Supplement: Supplementary file 1 — Additional file 1: Table S1. The design of the microarray experiments that comprise 82 hybridizations. [file 13104_2016_2269_MOESM1_ESM.xlsx]

## Sheet: Table S1
Table S1. The design of the microarray experiments that comprise 82 hybridizations.
Sample Name	Organism	Genetic source of colony performance	Colony	Biological replicate	Number of the worker bee	Phenotype: behavior	Caste	Sample age	Material type	Label	Assay Name	Category of comparison
1	Apis mellifera	high hygenic	23	2	4	hygenic	worker bee	12 days	brain (pool)	Cy3	P01_1000_900	behavior
2	Apis mellifera	high hygenic	23	2	5	non-hygenic	worker bee	12 days	brain (pool)	Cy5	P01_1000_900	behavior
3	Apis mellifera	high hygenic	23	4	7	hygenic	worker bee	12 days	brain (pool)	Cy3	P02_500_450	behavior
4	Apis mellifera	high hygenic	23	4	10	non-hygenic	worker bee	12 days	brain (pool)	Cy5	P02_500_450	behavior
5	Apis mellifera	high hygenic	23	6	14	hygenic	worker bee	12 days	brain (pool)	Cy3	P03_450_650	behavior
6	Apis mellifera	high hygenic	23	6	17	non-hygenic	worker bee	12 days	brain (pool)	Cy5	P03_450_650	behavior
7	Apis mellifera	high hygenic	27	2	20	hygenic	worker bee	12 days	brain (pool)	Cy5	P04_500_450	behavior
8	Apis mellifera	high hygenic	27	2	22	non-hygenic	worker bee	12 days	brain (pool)	Cy3	P04_500_450	behavior
9	Apis mellifera	high hygenic	27	4	23	hygenic	worker bee	12 days	brain (pool)	Cy3	P05_1000_800	behavior
10	Apis mellifera	high hygenic	27	4	24	non-hygenic	worker bee	12 days	brain (pool)	Cy5	P05_1000_800	behavior
11	Apis mellifera	high hygenic	27	5	26	hygenic	worker bee	12 days	brain (pool)	Cy3	P06_1000_800	behavior
12	Apis mellifera	high hygenic	27	5	27	non-hygenic	worker bee	12 days	brain (pool)	Cy5	P06_1000_800	behavior
13	Apis mellifera	high hygenic	31	2	31	hygenic	worker bee	12 days	brain (pool)	Cy3	P07_600_600	behavior
14	Apis mellifera	high hygenic	31	2	33	non-hygenic	worker bee	12 days	brain (pool)	Cy5	P07_600_600	behavior
15	Apis mellifera	high hygenic	31	4	34	hygenic	worker bee	12 days	brain (pool)	Cy3	P08_800_750	behavior
16	Apis mellifera	high hygenic	31	4	36	non-hygenic	worker bee	12 days	brain (pool)	Cy5	P08_800_750	behavior
17	Apis mellifera	high hygenic	31	5	39	hygenic	worker bee	12 days	brain (pool)	Cy3	P09_550_450	behavior
18	Apis mellifera	high hygenic	31	5	40	non-hygenic	worker bee	12 days	brain (pool)	Cy5	P09_550_450	behavior
19	Apis mellifera	low hygenic	55	2	42	hygenic	worker bee	12 days	brain (pool)	Cy3	P10_650_650	behavior
20	Apis mellifera	low hygenic	55	2	43	non-hygenic	worker bee	12 days	brain (pool)	Cy5	P10_650_650	behavior
21	Apis mellifera	low hygenic	55	4	44	hygenic	worker bee	12 days	brain (pool)	Cy3	P11_850_700	behavior
22	Apis mellifera	low hygenic	55	4	45	non-hygenic	worker bee	12 days	brain (pool)	Cy5	P11_850_700	behavior
23	Apis mellifera	low hygenic	55	5	48	hygenic	worker bee	12 days	brain (pool)	Cy3	P12_650_500	behavior
24	Apis mellifera	low hygenic	55	5	49	non-hygenic	worker bee	12 days	brain (pool)	Cy5	P12_650_500	behavior
25	Apis mellifera	low hygenic	59	2	53	hygenic	worker bee	12 days	brain (pool)	Cy3	P13_800_750	behavior
26	Apis mellifera	low hygenic	59	2	54	non-hygenic	worker bee	12 days	brain (pool)	Cy5	P13_800_750	behavior
27	Apis mellifera	low hygenic	59	5	56	hygenic	worker bee	12 days	brain (pool)	Cy3	P14_900_750	behavior
28	Apis mellifera	low hygenic	59	5	57	non-hygenic	worker bee	12 days	brain (pool)	Cy5	P14_900_750	behavior
29	Apis mellifera	low hygenic	64	2	62	hygenic	worker bee	12 days	brain (pool)	Cy3	P15_1000_850	behavior
30	Apis mellifera	low hygenic	64	2	63	non-hygenic	worker bee	12 days	brain (pool)	Cy5	P15_1000_850	behavior
31	Apis mellifera	low hygenic	64	4	66	hygenic	worker bee	12 days	brain (pool)	Cy3	P16_550_400	behavior
32	Apis mellifera	low hygenic	64	4	67	non-hygenic	worker bee	12 days	brain (pool)	Cy5	P16_550_400	behavior
33	Apis mellifera	high hygenic	23	2	3	hygenic	worker bee	12 days	brain (pool)	Cy3	P17_600_500	genetic source
34	Apis mellifera	high hygenic	27	2	19	hygenic	worker bee	12 days	brain (pool)	Cy5	P17_600_500	genetic source
35	Apis mellifera	high hygenic	23	2	2	hygenic	worker bee	12 days	brain (pool)	Cy3	P18_500_450	genetic source
36	Apis mellifera	high hygenic	31	2	90	hygenic	worker bee	12 days	brain (pool,4)	Cy5	P18_500_450	genetic source
37	Apis mellifera	high hygenic	27	2	21	non-hygenic	worker bee	12 days	brain (pool)	Cy3	P19_500_450	genetic source
38	Apis mellifera	low hygenic	64	2	65	non-hygenic	worker bee	12 days	brain (pool)	Cy5	P19_500_450	genetic source
39	Apis mellifera	high hygenic	23	4	11	non-hygenic	worker bee	12 days	brain (pool)	Cy5	P20_700_600	genetic source
40	Apis mellifera	high hygenic	27	4	25	non-hygenic	worker bee	12 days	brain (pool)	Cy3	P20_700_600	genetic source
41	Apis mellifera	high hygenic	23	4	12	non-hygenic	worker bee	12 days	brain (pool)	Cy5	P21_700_550	genetic source
42	Apis mellifera	high hygenic	31	4	35	non-hygenic	worker bee	12 days	brain (pool)	Cy3	P21_700_550	genetic source
43	Apis mellifera	high hygenic	31	4	37	non-hygenic	worker bee	12 days	brain (pool)	Cy3	P22_600_550	genetic source
44	Apis mellifera	low hygenic	55	4	46	non-hygenic	worker bee	12 days	brain (pool)	Cy5	P22_600_550	genetic source
45	Apis mellifera	low hygenic	59	4	55	non-hygenic	worker bee	12 days	brain (pool)	Cy3	P23_550_500	genetic source
46	Apis mellifera	low hygenic	64	4	68	non-hygenic	worker bee	12 days	brain (pool)	Cy5	P23_550_500	genetic source
47	Apis mellifera	low hygenic	55	5	50	non-hygenic	worker bee	12 days	brain (pool)	Cy3	P24_600_550	genetic source
48	Apis mellifera	low hygenic	59	5	59	non-hygenic	worker bee	12 days	brain (pool)	Cy5	P24_600_550	genetic source
49	Apis mellifera	high hygenic	23	6	18	non-hygenic	worker bee	12 days	brain (pool)	Cy3	P25_500_450	genetic source
50	Apis mellifera	high hygenic	27	6	28	non-hygenic	worker bee	12 days	brain (pool)	Cy5	P25_500_450	genetic source
51	Apis mellifera	high hygenic	23	2	73	hygenic	worker bee	12 days	brain (pool)	Cy3	P34_500_450	behavior
52	Apis mellifera	high hygenic	23	2	74	non-hygenic	worker bee	12 days	brain (pool)	Cy5	P34_500_450	behavior
53	Apis mellifera	high hygenic	23	4	75	hygenic	worker bee	12 days	brain (pool)	Cy3	P35_550_450	behavior
54	Apis mellifera	high hygenic	23	4	76	non-hygenic	worker bee	12 days	brain (pool)	Cy5	P35_550_450	behavior
55	Apis mellifera	high hygenic	27	2	84	hygenic	worker bee	12 days	brain (pool)	Cy3	P36_550_450	behavior
56	Apis mellifera	high hygenic	27	2	85A	non-hygenic	worker bee	12 days	brain (pool)	Cy5	P36_550_450	behavior
57	Apis mellifera	high hygenic	31	4	92	hygenic	worker bee	12 days	brain (pool)	Cy5	P38_500_450	behavior
58	Apis mellifera	high hygenic	31	4	93	non-hygenic	worker bee	12 days	brain (pool)	Cy3	P38_500_450	behavior
59	Apis mellifera	high hygenic	31	5	96	hygenic	worker bee	12 days	brain (pool)	Cy5	P39_550_450	behavior
60	Apis mellifera	high hygenic	31	5	97	non-hygenic	worker bee	12 days	brain (pool)	Cy3	P39_550_450	behavior
61	Apis mellifera	low hygenic	55	5	100	hygenic	worker bee	12 days	brain (pool)	Cy5	P40_650_550	behavior
62	Apis mellifera	low hygenic	55	5	101	non-hygenic	worker bee	12 days	brain (pool)	Cy3	P40_650_550	behavior
63	Apis mellifera	low hygenic	59	2	104	hygenic	worker bee	12 days	brain (pool)	Cy5	P41_600_500	behavior
64	Apis mellifera	low hygenic	59	2	105	non-hygenic	worker bee	12 days	brain (pool)	Cy3	P41_600_500	behavior
65	Apis mellifera	low hygenic	59	5	107	hygenic	worker bee	12 days	brain (pool)	Cy5	P42_650_550	behavior
66	Apis mellifera	low hygenic	59	5	108	non-hygenic	worker bee	12 days	brain (pool)	Cy3	P42_650_550	behavior
67	Apis mellifera	high hygenic	23	2	71	hygenic	worker bee	12 days	brain (pool)	Cy3	P43_550_450	genetic source
68	Apis mellifera	high hygenic	27	2	83	hygenic	worker bee	12 days	brain (pool)	Cy5	P43_550_450	genetic source
69	Apis mellifera	high hygenic	23	2	82	hygenic	worker bee	12 days	brain (pool)	Cy5	P44_650_600	genetic source
70	Apis mellifera	high hygenic	31	2	89B	hygenic	worker bee	12 days	brain (pool)	Cy3	P44_650_600	genetic source
71	Apis mellifera	high hygenic	23	4	79	non-hygenic	worker bee	12 days	brain (pool)	Cy3	P45_500_450	genetic source
72	Apis mellifera	high hygenic	27	4	86	non-hygenic	worker bee	12 days	brain (pool)	Cy5	P45_500_450	genetic source
73	Apis mellifera	high hygenic	23	4	116	non-hygenic	worker bee	12 days	brain (pool)	Cy5	P46_500_500	genetic source
74	Apis mellifera	high hygenic	31	4	94	non-hygenic	worker bee	12 days	brain (pool)	Cy3	P46_500_500	genetic source
75	Apis mellifera	high hygenic	31	4	95	non-hygenic	worker bee	12 days	brain (pool)	Cy5	P47_650_550	genetic source
76	Apis mellifera	low hygenic	55	4	99	non-hygenic	worker bee	12 days	brain (pool)	Cy3	P47_650_550	genetic source
77	Apis mellifera	low hygenic	59	4	106	non-hygenic	worker bee	12 days	brain (pool)	Cy5	P48_550_450	genetic source
78	Apis mellifera	low hygenic	64	4	113	non-hygenic	worker bee	12 days	brain (pool)	Cy3	P48_550_450	genetic source
79	Apis mellifera	low hygenic	55	5	102	non-hygenic	worker bee	12 days	brain (pool)	Cy5	P49_600_500	genetic source
80	Apis mellifera	low hygenic	59	5	109	non-hygenic	worker bee	12 days	brain (pool)	Cy3	P49_600_500	genetic source
81	Apis mellifera	high hygenic	23	6	80	non-hygenic	worker bee	12 days	brain (pool)	Cy5	P50_500_450	genetic source
82	Apis mellifera	high hygenic	27	6	87	non-hygenic	worker bee	12 days	brain (pool)	Cy3	P50_500_450	genetic source
83	Apis mellifera	high hygenic	23	4	115	hygenic	worker bee	12 days	brain (pool)	Cy3	P54_600_600	behavior
84	Apis mellifera	high hygenic	23	4	117	non-hygenic	worker bee	12 days	brain (pool)	Cy5	P54_600_600	behavior
85	Apis mellifera	high hygenic	23	4	118	non-hygenic	worker bee	12 days	brain (pool)	Cy3	P56_650_650	genetic source
86	Apis mellifera	high hygenic	27	4	121	non-hygenic	worker bee	12 days	brain (pool)	Cy5	P56_650_650	genetic source
87	Apis mellifera	high hygenic	23	4	119	non-hygenic	worker bee	12 days	brain (pool)	Cy3	P57_750_650	genetic source
88	Apis mellifera	high hygenic	31	4	124	non-hygenic	worker bee	12 days	brain (pool)	Cy5	P57_750_650	genetic source
89	Apis mellifera	high hygenic	31	4	125	non-hygenic	worker bee	12 days	brain (pool)	Cy3	P58_800_600	genetic source
90	Apis mellifera	low hygenic	55	4	127	non-hygenic	worker bee	12 days	brain (pool)	Cy5	P58_800_600	genetic source
91	Apis mellifera	low hygenic	59	4	129	non-hygenic	worker bee	12 days	brain (pool)	Cy3	P59_500_450	genetic source
92	Apis mellifera	low hygenic	64	4	131	non-hygenic	worker bee	12 days	brain (pool)	Cy5	P59_500_450	genetic source
93	Apis mellifera	high hygenic	23	6	120	non-hygenic	worker bee	12 days	brain (pool)	Cy3	P60_600_550	genetic source
94	Apis mellifera	high hygenic	27	6	122	non-hygenic	worker bee	12 days	brain (pool)	Cy5	P60_600_550	genetic source
95	Apis mellifera	high hygenic	23	4	14	hygenic	worker bee	12 days	brain (single)	Cy3	S03_500_450	behavior
96	Apis mellifera	high hygenic	23	4	6	non-hygenic	worker bee	12 days	brain (single)	Cy5	S03_500_450	behavior
97	Apis mellifera	high hygenic	23	4	6	non-hygenic	worker bee	12 days	brain (single)	Cy3	S04_550_500	behavior
98	Apis mellifera	high hygenic	23	4	10	hygenic	worker bee	12 days	brain (single)	Cy5	S04_550_500	behavior
99	Apis mellifera	high hygenic	23	4	10	hygenic	worker bee	12 days	brain (single)	Cy3	S05_550_500	behavior
100	Apis mellifera	high hygenic	23	4	4	non-hygenic	worker bee	12 days	brain (single)	Cy5	S05_550_500	behavior
101	Apis mellifera	high hygenic	23	4	4	non-hygenic	worker bee	12 days	brain (single)	Cy3	S06_650_550	behavior
102	Apis mellifera	high hygenic	23	4	14	hygenic	worker bee	12 days	brain (single)	Cy5	S06_650_550	behavior
103	Apis mellifera	high hygenic	31	6	11	hygenic	worker bee	12 days	brain (single)	Cy3	S07_600_550	behavior
104	Apis mellifera	high hygenic	31	6	7	non-hygenic	worker bee	12 days	brain (single)	Cy5	S07_600_550	behavior
105	Apis mellifera	high hygenic	31	6	7	non-hygenic	worker bee	12 days	brain (single)	Cy3	S08_600_520	behavior
106	Apis mellifera	high hygenic	31	6	18	hygenic	worker bee	12 days	brain (single)	Cy5	S08_600_520	behavior
107	Apis mellifera	high hygenic	31	6	18	hygenic	worker bee	12 days	brain (single)	Cy3	S09_500_450	behavior
108	Apis mellifera	high hygenic	31	6	19	non-hygenic	worker bee	12 days	brain (single)	Cy5	S09_500_450	behavior
109	Apis mellifera	high hygenic	31	6	19	non-hygenic	worker bee	12 days	brain (single)	Cy3	S10_650_550	behavior
110	Apis mellifera	high hygenic	31	6	11	hygenic	worker bee	12 days	brain (single)	Cy5	S10_650_550	behavior
111	Apis mellifera	low hygenic	59	4	15	hygenic	worker bee	12 days	brain (single)	Cy3	S11_550_500	behavior
112	Apis mellifera	low hygenic	59	4	8	non-hygenic	worker bee	12 days	brain (single)	Cy5	S11_550_500	behavior
113	Apis mellifera	low hygenic	64	4	21	hygenic	worker bee	12 days	brain (single)	Cy3	S12_550_480	behavior
114	Apis mellifera	low hygenic	64	4	22	non-hygenic	worker bee	12 days	brain (single)	Cy5	S12_550_480	behavior
115	Apis mellifera	low hygenic	64	4	22	non-hygenic	worker bee	12 days	brain (single)	Cy3	S13_600_500	behavior
116	Apis mellifera	low hygenic	64	4	12	hygenic	worker bee	12 days	brain (single)	Cy5	S13_600_500	behavior
117	Apis mellifera	low hygenic	64	4	12	hygenic	worker bee	12 days	brain (single)	Cy3	S14_550_500	behavior
118	Apis mellifera	low hygenic	64	4	5	non-hygenic	worker bee	12 days	brain (single)	Cy5	S14_550_500	behavior
119	Apis mellifera	low hygenic	64	4	5	non-hygenic	worker bee	12 days	brain (single)	Cy3	S15_600_500	behavior
120	Apis mellifera	low hygenic	64	4	21	hygenic	worker bee	12 days	brain (single)	Cy5	S15_600_500	behavior
121	Apis mellifera	low hygenic	64	5	16	hygenic	worker bee	12 days	brain (single)	Cy3	S16_600_500	behavior
122	Apis mellifera	low hygenic	64	5	17	non-hygenic	worker bee	12 days	brain (single)	Cy5	S16_600_500	behavior
123	Apis mellifera	low hygenic	64	5	17	non-hygenic	worker bee	12 days	brain (single)	Cy3	S17_600_500	behavior
124	Apis mellifera	low hygenic	64	5	23	hygenic	worker bee	12 days	brain (single)	Cy5	S17_600_500	behavior
125	Apis mellifera	low hygenic	64	5	23	hygenic	worker bee	12 days	brain (single)	Cy3	S18_650_550	behavior
126	Apis mellifera	low hygenic	64	5	24	non-hygenic	worker bee	12 days	brain (single)	Cy5	S18_650_550	behavior
127	Apis mellifera	low hygenic	64	5	24	non-hygenic	worker bee	12 days	brain (single)	Cy3	S19_600_520	behavior
128	Apis mellifera	low hygenic	64	5	25	hygenic	worker bee	12 days	brain (single)	Cy5	S19_600_520	behavior
129	Apis mellifera	low hygenic	64	5	25	hygenic	worker bee	12 days	brain (single)	Cy3	S20_600_480	behavior
130	Apis mellifera	low hygenic	64	5	26	non-hygenic	worker bee	12 days	brain (single)	Cy5	S20_600_480	behavior
131	Apis mellifera	low hygenic	64	5	26	non-hygenic	worker bee	12 days	brain (single)	Cy3	S21_600_530	behavior
132	Apis mellifera	low hygenic	64	5	16	hygenic	worker bee	12 days	brain (single)	Cy5	S21_600_530	behavior
133	Apis mellifera	low hygenic	64	6	13	hygenic	worker bee	12 days	brain (single)	Cy3	S22_600_500	behavior
134	Apis mellifera	low hygenic	64	6	9	non-hygenic	worker bee	12 days	brain (single)	Cy5	S22_600_500	behavior
135	Apis mellifera	low hygenic	64	6	9	non-hygenic	worker bee	12 days	brain (single)	Cy3	S23_600_530	behavior
136	Apis mellifera	low hygenic	64	6	20	hygenic	worker bee	12 days	brain (single)	Cy5	S23_600_530	behavior
137	Apis mellifera	low hygenic	64	6	20	hygenic	worker bee	12 days	brain (single)	Cy3	S24_600_500	behavior
138	Apis mellifera	low hygenic	64	6	28	non-hygenic	worker bee	12 days	brain (single)	Cy5	S24_600_500	behavior
139	Apis mellifera	low hygenic	64	6	28	non-hygenic	worker bee	12 days	brain (single)	Cy3	S25_600_530	behavior
140	Apis mellifera	low hygenic	64	6	27	hygenic	worker bee	12 days	brain (single)	Cy5	S25_600_530	behavior
141	Apis mellifera	low hygenic	64	6	27	hygenic	worker bee	12 days	brain (single)	Cy3	S26_600_550	behavior
142	Apis mellifera	low hygenic	64	6	3	non-hygenic	worker bee	12 days	brain (single)	Cy5	S26_600_550	behavior
143	Apis mellifera	low hygenic	64	6	3	non-hygenic	worker bee	12 days	brain (single)	Cy3	S27_600_520	behavior
144	Apis mellifera	low hygenic	64	6	13	hygenic	worker bee	12 days	brain (single)	Cy5	S27_600_520	behavior
145	Apis mellifera	high hygenic	23	4	14	hygenic	worker bee	12 days	brain (single)	Cy3	S28_600_550	genetic source
146	Apis mellifera	low hygenic	59	4	15	hygenic	worker bee	12 days	brain (single)	Cy5	S28_600_550	genetic source
147	Apis mellifera	low hygenic	59	4	15	hygenic	worker bee	12 days	brain (single)	Cy3	S29_600_530	genetic source
148	Apis mellifera	low hygenic	64	4	21	hygenic	worker bee	12 days	brain (single)	Cy5	S29_600_530	genetic source
149	Apis mellifera	low hygenic	64	4	21	hygenic	worker bee	12 days	brain (single)	Cy3	S30_600_550	genetic source
150	Apis mellifera	high hygenic	23	4	10	hygenic	worker bee	12 days	brain (single)	Cy5	S30_600_550	genetic source
151	Apis mellifera	high hygenic	23	4	10	hygenic	worker bee	12 days	brain (single)	Cy3	S31_650_530	genetic source
152	Apis mellifera	low hygenic	64	4	12	hygenic	worker bee	12 days	brain (single)	Cy5	S31_650_530	genetic source
153	Apis mellifera	low hygenic	64	4	12	hygenic	worker bee	12 days	brain (single)	Cy3	S32_600_580	genetic source
154	Apis mellifera	high hygenic	23	4	14	hygenic	worker bee	12 days	brain (single)	Cy5	S32_600_580	genetic source
155	Apis mellifera	high hygenic	23	4	6	non-hygenic	worker bee	12 days	brain (single)	Cy3	S33_600_540	genetic source
156	Apis mellifera	low hygenic	59	4	8	non-hygenic	worker bee	12 days	brain (single)	Cy5	S33_600_540	genetic source
157	Apis mellifera	low hygenic	59	4	8	non-hygenic	worker bee	12 days	brain (single)	Cy3	S34_600_550	genetic source
158	Apis mellifera	low hygenic	64	4	22	non-hygenic	worker bee	12 days	brain (single)	Cy5	S34_600_550	genetic source
159	Apis mellifera	low hygenic	64	4	22	non-hygenic	worker bee	12 days	brain (single)	Cy3	S35_650_570	genetic source
160	Apis mellifera	high hygenic	23	4	4	non-hygenic	worker bee	12 days	brain (single)	Cy5	S35_650_570	genetic source
161	Apis mellifera	high hygenic	23	4	4	non-hygenic	worker bee	12 days	brain (single)	Cy3	S36_600_500	genetic source
162	Apis mellifera	low hygenic	64	4	5	non-hygenic	worker bee	12 days	brain (single)	Cy5	S36_600_500	genetic source
163	Apis mellifera	low hygenic	64	4	5	non-hygenic	worker bee	12 days	brain (single)	Cy3	S37_600_530	genetic source
164	Apis mellifera	high hygenic	23	4	6	non-hygenic	worker bee	12 days	brain (single)	Cy5	S37_600_530	genetic source
