# Supplementary material for: Behavioral and molecular studies of quantitative differences in hygienic behavior in honeybees
Source: BMC Res Notes. 2016 Oct 21;9:474. doi: 10.1186/s13104-016-2269-y (PMC5073793; doi:10.1186/s13104-016-2269-y)
Supplement: Supplementary file 2 — Additional file 2: Table S2. DEGs associated with hygienic behavior (HB) in the high HB source. A modified t-test was performed on the log-transformed transcription ratios gained from 82 hybridizations between 138 hygienic worker bees and 138 non-hygienic siblings. Oligo Ids, Gene Ids, and Comments are quoted from the UIUC Honey bee oligo 13 K v1 annotation file (May 2007). [file 13104_2016_2269_MOESM2_ESM.xlsx]

## Sheet: Table S2
Table S2. DEGs associated with hygienic behavior in the high HB source. A modified t-test was performed on the log-transformed transcription ratios gained from 82 hybridizations between 138 hygienic worker bees and 138 non-hygienic siblings. Oligo Ids, Gene Ids, and Comments are quoted from the UIUC Honey bee oligo 13K v1 annotation file (May 2007).
Oligo ID	Gene ID	Comment	Transcription level	P	P adjusted
AM10884	GB18319-RA [PREDICTED: Apis mellifera similar to visceral mesodermal armadillo-repeats CG3572-PB, isoform B (LOC412679), partial mRNA]	SET: OGS; Dmel Ortholog - C. Elsik Feb_2007: FBgn0022960; Best Dmel 5.1 match: FBgn0022960, blastp escore 2E-56;	0.325414	3.59193e-07	0.000179956
AM00167	GB15141-RA Dscam exon 10.10	SET: Dscam exon 10.10;	-0.296263	2.61596e-05	0.00185204
AM00549R	DB735987 RIKEN full-length enriched honey bee cDNA library, head Apis mellifera cDNA clone BH10028A01 5', mRNA sequence	SET: UI_EST BH1B0028A01T3;	0.28505	7.79358e-05	0.00185204
AM00568	DB736707 RIKEN full-length enriched honey bee cDNA library, head Apis mellifera cDNA clone BH10030H22 5', mRNA sequence	SET: UI_EST BH1B0030H22T3;	0.524148	5.17435e-05	0.00185204
AM00863	DB774970 RIKEN full-length enriched honey bee cDNA library, head Apis mellifera cDNA clone BH10071I10 3', mRNA sequence	SET: UI_EST BH1B0071I10M3;	0.323803	2.50977e-05	0.00185204
AM01007	DB754097 RIKEN full-length enriched honey bee cDNA library, head Apis mellifera cDNA clone BH10092D15 5', mRNA sequence	SET: UI_EST BH1B0092D15T3;	0.311499	1.29301e-05	0.00185204
AM01656	BB170010B20G12.5 Bee Brain Normalized/Subtracted Library, BB17 Apis mellifera cDNA clone BB170010B20G12 5', mRNA sequence	SET: UI_EST BI508922;	-0.362913	4.87574e-05	0.00185204
AM02605	BB160014B10B04.5 Bee Brain Normalized Library, BB16 Apis mellifera cDNA clone BB160014B10B04 5', mRNA sequence	SET: UI_EST BI513729;	0.382385	5.20314e-05	0.00185204
AM02717	GB10089-RA [PREDICTED: Apis mellifera similar to SMC1 CG6057-PA (LOC724889), partial mRNA]	SET: OGS; Best Dmel 5.1 match: FBgn0040283, blastp escore 2E-55;	0.434689	2.3482e-05	0.00185204
AM03284	GB10657-RA [PREDICTED: Apis mellifera similar to Sterol carrier protein X-related thiolase CG17320-PA, transcript variant 1 (LOC408904), mRNA]	SET: OGS; Dmel Ortholog - C. Elsik Feb_2007: FBgn0032715; Best Dmel 5.1 match: FBgn0015808, blastp escore 0E+00;	-0.453815	3.04455e-05	0.00185204
AM03920	GB11297-RA [PREDICTED: Apis mellifera similar to CG10472-PA (LOC724236), mRNA]	SET: OGS; Best Dmel 5.1 match: FBgn0035670, blastp escore 7E-33;	0.411337	7.60315e-05	0.00185204
AM04923	GB12304-RA	SET: OGS;	0.357376	7.89536e-05	0.00185204
AM05875	GB13268-RA [PREDICTED: Apis mellifera similar to CG5890-PA (LOC411693), mRNA]	SET: OGS; Dmel Ortholog - C. Elsik Feb_2007: FBgn0039380; Best Dmel 5.1 match: FBgn0039380, blastp escore 2E-86;	-0.248762	4.18178e-05	0.00185204
AM06175	GB13574-RA	SET: OGS; Dmel Ortholog - C. Elsik Feb_2007: FBgn0042092; Best Dmel 5.1 match: FBgn0042092, blastp escore 3E-19;	0.286341	6.66113e-05	0.00185204
AM06178	GB13577-RA [PREDICTED: Apis mellifera similar to Adenosine deaminase acting on RNA CG12598-PA, isoform A (LOC408529), mRNA]	SET: OGS; Dmel Ortholog - C. Elsik Feb_2007: FBgn0026086; Best Dmel 5.1 match: FBgn0026086, blastp escore 4E-174;	-0.271682	3.47864e-05	0.00185204
AM06727	GB14127-RA	SET: OGS; Dmel Ortholog - C. Elsik Feb_2007: FBgn0023023; Best Dmel 5.1 match: FBgn0023023, blastp escore 6E-115;	-0.249361	4.35046e-05	0.00185204
AM06879	GB14279-RA [PREDICTED: Apis mellifera similar to vacuolar protein sorting 53 (LOC550700), mRNA]	SET: OGS; Dmel Ortholog - C. Elsik Feb_2007: FBgn0031598; Best Dmel 5.1 match: FBgn0031598, blastp escore 0E+00;	0.22187	6.70803e-05	0.00185204
AM07251	GB14654-RA	SET: OGS; Dmel Ortholog - C. Elsik Feb_2007: FBgn0039272; Best Dmel 5.1 match: FBgn0039272, blastp escore 4E-85;	0.384259	7.40799e-05	0.00185204
AM07818	GB15229-RA [PREDICTED: Apis mellifera similar to cytosolic ovarian carcinoma antigen 1 isoform b (LOC409757), mRNA]	SET: OGS; Dmel Ortholog - C. Elsik Feb_2007: FBgn0036317; Best Dmel 5.1 match: FBgn0036317, blastp escore 1E-133;	-0.239834	6.70803e-05	0.00185204
AM10431	GB17860-RA	SET: OGS;	0.389739	7.9807e-05	0.00185204
AM11074	GB18512-RA [PREDICTED: Apis mellifera similar to CG4995-PA, isoform A (LOC725922), mRNA]	SET: OGS; Dmel Ortholog - C. Elsik Feb_2007: FBgn0032219; Best Dmel 5.1 match: FBgn0032219, blastp escore 1E-72;	0.263857	8.13271e-05	0.00185204
AM12140	GB19587-RA	SET: OGS; Best Dmel 5.1 match: FBgn0037820, blastp escore 0E+00;	0.442355	2.25123e-05	0.00185204
AM01005R	DB735557 RIKEN full-length enriched honey bee cDNA library, head Apis mellifera cDNA clone BH10026J11 5', mRNA sequence	SET: UI_EST BH1B0091P08T3;	0.483319	8.95566e-05	0.00186949
AM00166	GB15141-RA Dscam exon 10.9	SET: Dscam exon 10.9;	-0.293082	0.00010097	0.00193683
AM01052	BB170026B20F06.5 Bee Brain Normalized/Subtracted Library, BB17 Apis mellifera cDNA clone BB170026B20F06 5', mRNA sequence	SET: UI_EST BI502888;	-0.363904	0.000110257	0.00193683
AM02231	BB160014B10C09.5 Bee Brain Normalized Library, BB16 Apis mellifera cDNA clone BB160014B10C09 5', mRNA sequence	SET: UI_EST BI514173;	0.280154	0.000116878	0.00193683
AM04319	GB11699-RA [PREDICTED: Apis mellifera similar to Sirt4 CG3187-PC, isoform C, transcript variant 2 (LOC551260), mRNA]	SET: OGS; Dmel Ortholog - C. Elsik Feb_2007: FBgn0029783; Best Dmel 5.1 match: FBgn0029783, blastp escore 3E-88;	0.289817	0.000123482	0.00193683
AM11700	GB19146-RA [PREDICTED: Apis mellifera hypothetical protein LOC726515 (LOC726515), mRNA]	SET: OGS;	0.416261	0.000104912	0.00193683
AM11928	GB19375-RA [PREDICTED: Apis mellifera similar to CG2097-PA (LOC726507), partial mRNA]	SET: OGS;	0.356258	0.000123709	0.00193683
AM12120	GB19568-RA [PREDICTED: Apis mellifera similar to Broad-complex core-protein isoform 6 (LOC409936), mRNA]	SET: OGS; Best Dmel 5.1 match: FBgn0000210, blastp escore 1E-31;	-0.384328	0.000102546	0.00193683
AM12760	AM12760 Unknown [Pathogen set, SporGermSB21685465-BPLBP1E19059A.scf]	SET: Pathogen;	-0.324553	0.000122687	0.00193683
AM00250	GB14579-RA	Best Dmel 5.1 match: FBgn0036009, blastp escore 1E-08;	0.495985	0.00013239	0.00198309
AM02311	[Antisense] GB30148-RA	SET: UI_EST BI514724; Best Dmel 5.1 match: FBgn0000061, blastp escore 6E-28;	0.285093	0.000141821	0.00198309
AM04055	GB11434-RA [PREDICTED: Apis mellifera similar to cap binding protein 80 CG7035-PA, isoform A, transcript variant 1 (LOC409476), mRNA]	SET: OGS; Dmel Ortholog - C. Elsik Feb_2007: FBgn0022942; Best Dmel 5.1 match: FBgn0022942, blastp escore 0E+00;	0.207057	0.000142497	0.00198309
AM11267	GB18706-RA	SET: OGS; Dmel Ortholog - C. Elsik Feb_2007: FBgn0034408; Best Dmel 5.1 match: FBgn0034408, blastp escore 1E-81;	-0.336014	0.000142356	0.00198309
AM00922R	DB750492 RIKEN full-length enriched honey bee cDNA library, head Apis mellifera cDNA clone BH10079G13 5', mRNA sequence	SET: UI_EST BH1B0079G13T3;	0.354415	0.000174888	0.00204899
AM02323	[Antisense] XM_001120365.1 [PREDICTED: Apis mellifera hypothetical protein LOC725681 (LOC725681), mRNA]	SET: UI_EST BI514849;	0.333909	0.000200401	0.00204899
AM04913	GB30197-RA [PREDICTED: Apis mellifera similar to CG18497-PA, isoform A (LOC412243), partial mRNA]	SET: OGS; Best Dmel 5.1 match: FBgn0016977, blastp escore 0E+00;	-0.253362	0.000183639	0.00204899
AM06316	GB13718-RA [PREDICTED: Apis mellifera similar to RNA 3-terminal phosphate cyclase (RNA-3-phosphate cyclase) (RNA cyclase) (LOC552554), mRNA]	SET: OGS; Dmel Ortholog - C. Elsik Feb_2007: FBgn0025630; Best Dmel 5.1 match: FBgn0025630, blastp escore 1E-61;	0.39988	0.000168005	0.00204899
AM07545	GB14954-RA [PREDICTED: Apis mellifera similar to metabotropic GABA-B receptor subtype 1 CG15274-PA (LOC408760), mRNA]	SET: OGS; Dmel Ortholog - C. Elsik Feb_2007: FBgn0028924; Best Dmel 5.1 match: FBgn0028924, blastp escore 0E+00;	-0.274541	0.000199735	0.00204899
AM08804	GB16224-RA [PREDICTED: Apis mellifera similar to zinc finger protein 585A (LOC411960), partial mRNA]	SET: OGS; Best Dmel 5.1 match: FBgn0020309, blastp escore 5E-70;	0.184338	0.000199874	0.00204899
AM10152	NW_001261685.1 SET: OGS; Apis mellifera genomic contig, reference assembly (based on Amel_4.0 GroupUn.259)	SET: OGS;	0.299696	0.000161949	0.00204899
AM10660	GB18090-RA [PREDICTED: Apis mellifera similar to CG9895-PA (LOC552397), mRNA]	SET: OGS; Best Dmel 5.1 match: FBgn0034810, blastp escore 7E-47;	-0.399156	0.00018295	0.00204899
AM11184	GB18623-RA [PREDICTED: Apis mellifera similar to Farnesyl pyrophosphate synthase CG12389-PA (LOC727618), partial mRNA]	SET: OGS; Best Dmel 5.1 match: FBgn0025373, blastp escore 4E-38;	0.348039	0.000194609	0.00204899
AM11200	GB18639-RA [PREDICTED: Apis mellifera similar to Mediator complex subunit 10 CG5057-PA (LOC552403), mRNA]	SET: OGS; Dmel Ortholog - C. Elsik Feb_2007: FBgn0036581; Best Dmel 5.1 match: FBgn0036581, blastp escore 9E-51;	0.222534	0.000179274	0.00204899
AM11565	GB19009-RA [PREDICTED: Apis mellifera hypothetical protein LOC726257 (LOC726257), mRNA]	SET: OGS;	-0.241856	0.000167215	0.00204899
AM11959	GB19407-RA [PREDICTED: Apis mellifera similar to nucleoporin 93 (LOC410343), mRNA]	SET: OGS; Dmel Ortholog - C. Elsik Feb_2007: FBgn0027537; Best Dmel 5.1 match: FBgn0038274, blastp escore 1E-142;	0.396068	0.000172752	0.00204899
AM12422	GB19875-RA [PREDICTED: Apis mellifera similar to cysteine dioxygenase, type I (LOC726371), mRNA]	SET: OGS; Dmel Ortholog - C. Elsik Feb_2007: FBgn0034364; Best Dmel 5.1 match: FBgn0034364, blastp escore 8E-62;	0.328335	0.000197662	0.00204899
AM12324	GB19777-RA [PREDICTED: Apis mellifera similar to Proteasome subunit beta type 4 precursor (Proteasome beta chain) (Macropain beta chain) (Multicatalytic endopeptidase complex beta chain) (Proteasome chain 3) (LOC411520), mRNA]	SET: OGS; Dmel Ortholog - C. Elsik Feb_2007: FBgn0037314; Best Dmel 5.1 match: FBgn0037314, blastp escore 2E-60;	0.198195	0.000211858	0.00212282
AM06165	GB13564-RA	SET: OGS; Dmel Ortholog - C. Elsik Feb_2007: FBgn0039068; Best Dmel 5.1 match: FBgn0039068, blastp escore 6E-36;	0.238901	0.00022436	0.00216162
AM10432	GB17861-RA [PREDICTED: Apis mellifera similar to CG4942-PA (LOC725011), mRNA]	SET: OGS; Dmel Ortholog - C. Elsik Feb_2007: FBgn0035960; Best Dmel 5.1 match: FBgn0035960, blastp escore 3E-52;	-0.305869	0.000234334	0.0021741
AM12097	GB19545-RA [PREDICTED: Apis mellifera similar to SET domain and mariner transposase fusion (LOC726675), partial mRNA]	SET: OGS; Also matches: XR_014946.1,XM_001120396.1,XM_001121351.1;	-0.340203	0.000230041	0.0021741
AM00664	DB767879 RIKEN full-length enriched honey bee cDNA library, head Apis mellifera cDNA clone BH10046E19 3', mRNA sequence	SET: UI_EST BH1B0046E19M3;	0.441968	0.000245046	0.00219229
AM08022	GB15435-RA	SET: OGS;	-0.251058	0.000241655	0.00219229
AM00894R	DB749323 RIKEN full-length enriched honey bee cDNA library, head Apis mellifera cDNA clone BH10075I24 5', mRNA sequence	SET: UI_EST BH1B0075I24T3;	0.270627	0.000252153	0.00219788
AM00913	DB768623 RIKEN full-length enriched honey bee cDNA library, head Apis mellifera cDNA clone BH10049A11 3', mRNA sequence	SET: UI_EST BH1B0078J23M3;	0.447172	0.000285154	0.00219788
AM00941R	DB751431 RIKEN full-length enriched honey bee cDNA library, head Apis mellifera cDNA clone BH10082N20 5', mRNA sequence	SET: UI_EST BH1B0082N20M3;	0.379398	0.000263867	0.00219788
AM01454	BB170020B20B12.5 Bee Brain Normalized/Subtracted Library, BB17 Apis mellifera cDNA clone BB170020B20B12 5', mRNA sequence	SET: UI_EST BI506749;	0.289583	0.000279619	0.00219788
AM01587	BB170006B20F07.5 Bee Brain Normalized/Subtracted Library, BB17 Apis mellifera cDNA clone BB170006B20F07 5', mRNA sequence	SET: UI_EST BI508198;	-0.286854	0.000284455	0.00219788
AM04959	GB12340-RA [PREDICTED: Apis mellifera similar to Baldspot CG3971-PA, isoform A (LOC725842), mRNA]	SET: OGS; Best Dmel 5.1 match: FBgn0036650, blastp escore 6E-64;	0.34781	0.000255392	0.00219788
AM07492	GB14900-RA [PREDICTED: Apis mellifera similar to TR4 orphan receptor associated protein TRA16 (LOC727436), mRNA]	SET: OGS;	0.24633	0.000283325	0.00219788
AM12889R	AM12889R Unknown [Arrayset: JDE_EST jdeI13_3DEF2, jdeI13_3DEF2 Group8.14_126021_126090]	SET: JDE_EST jdeI13_3DEF2;	0.554382	0.000271672	0.00219788
AM07624	GB15033-RA [PREDICTED: Apis mellifera similar to CG32705-PA (LOC551683), mRNA]	SET: OGS; Best Dmel 5.1 match: FBgn0052705, blastp escore 2E-19;	-0.262812	0.000301649	0.00226711
AM12838R	NW_001253046.1 SET: JDE_EST jdeC19_; Apis mellifera linkage group 12 genomic contig, reference assembly (based on Amel_4.0 Group12.19)	SET: JDE_EST jdeC19_;	0.247292	0.000303187	0.00226711
AM00938	DB751106 RIKEN full-length enriched honey bee cDNA library, head Apis mellifera cDNA clone BH10081L10 5', mRNA sequence	SET: UI_EST BH1B0081L10T3;	0.479629	0.000339988	0.00230621
AM00959R	[Antisense] GB15194-RA [PREDICTED: Apis mellifera similar to CG6762-PA (LOC727337), partial mRNA]	SET: UI_EST BH1B0087F02M3; Dmel Ortholog - C. Elsik Feb_2007: FBgn0030876; Best Dmel 5.1 match: FBgn0030876, blastp escore 1E-12;	0.452369	0.00034524	0.00230621
AM03807	GB11183-RA [PREDICTED: Apis mellifera similar to Basigin CG31605-PG, isoform G (LOC726060), mRNA]	SET: OGS; Dmel Ortholog - C. Elsik Feb_2007: FBgn0011219; Best Dmel 5.1 match: FBgn0011219, blastp escore 1E-30;	-0.528772	0.000333296	0.00230621
AM07826	GB15237-RA [PREDICTED: Apis mellifera similar to CG32465-PB (LOC411321), mRNA]	SET: OGS; Best Dmel 5.1 match: FBgn0083975, blastp escore 1E-42;	-0.243307	0.000343153	0.00230621
AM08039	GB15452-RA [PREDICTED: Apis mellifera similar to CG30269-PA (LOC725688), mRNA]	SET: OGS; Dmel Ortholog - C. Elsik Feb_2007: FBgn0034758; Best Dmel 5.1 match: FBgn0050269, blastp escore 4E-21;	0.321954	0.000320192	0.00230621
AM09276	GB16697-RA [PREDICTED: Apis mellifera similar to Na+-dependent inorganic phosphate cotransporter CG10207-PA (LOC725701), mRNA]	SET: OGS; Best Dmel 5.1 match: FBgn0031645, blastp escore 2E-11;	0.26654	0.000333271	0.00230621
AM11939	GB19386-RA	SET: OGS; Dmel Ortholog - C. Elsik Feb_2007: FBgn0000008; Best Dmel 5.1 match: FBgn0000008, blastp escore 5E-25;	-0.236523	0.000340288	0.00230621
AM00430	DB780023 RIKEN full-length enriched honey bee cDNA library, head Apis mellifera cDNA clone BH10089L08 3', mRNA sequence	SET: UI_EST BH1B0012C21M3;	0.227396	0.000356663	0.00232062
AM08762	GB16185-RA [PREDICTED: Apis mellifera similar to mitochondrial carnitine palmitoyltransferase I CG12891-PA, isoform A (LOC551698), mRNA]	SET: OGS; Best Dmel 5.1 match: FBgn0027842, blastp escore 1E-35;	0.344493	0.00035507	0.00232062
AM00566	XM_001120979.1 [PREDICTED: Apis mellifera hypothetical protein LOC725090 (LOC725090), mRNA]	SET: UI_EST BH1B0030H06T3;	0.254065	0.000365372	0.00232587
AM03672	GB11048-RA [PREDICTED: Apis mellifera similar to CG32705-PA (LOC551683), mRNA]	SET: OGS; Dmel Ortholog - C. Elsik Feb_2007: FBgn0052705; Best Dmel 5.1 match: FBgn0052705, blastp escore 8E-139;	0.33727	0.000368367	0.00232587
AM04272	GB11652-RA	SET: OGS; Dmel Ortholog - C. Elsik Feb_2007: FBgn0034351; Best Dmel 5.1 match: FBgn0034351, blastp escore 8E-60;	0.208526	0.000375631	0.00232587
AM05329	GB12714-RA [PREDICTED: Apis mellifera similar to solute carrier family 39 (metal ion transporter), member 11 (LOC410567), mRNA]	SET: OGS; Dmel Ortholog - C. Elsik Feb_2007: FBgn0033665; Best Dmel 5.1 match: FBgn0033665, blastp escore 1E-103;	-0.315275	0.000376039	0.00232587
AM00078	NW_001253137.1 SET: miRNA 9-21:Contig5512:2229:2302:+; Apis mellifera linkage group 15 genomic contig, reference assembly (based on Amel_4.0 Group15.34)	SET: miRNA 9-21:Contig5512:2229:2302:+;	0.291946	0.000410345	0.00236516
AM00395	DB729986 RIKEN full-length enriched honey bee cDNA library, head Apis mellifera cDNA clone BH10005O14 5', mRNA sequence	SET: UI_EST BH1B0005O14T3;	0.286353	0.000450946	0.00236516
AM02559	BB160023A10F06.5 Bee Brain Normalized Library, BB16 Apis mellifera cDNA clone BB160023A10F06 5', mRNA sequence	SET: UI_EST BI516675;	0.329623	0.000460512	0.00236516
AM02787	GB10159-RA	SET: OGS;	0.3575	0.000466937	0.00236516
AM03274	GB10648-RA [PREDICTED: Apis mellifera similar to crossveinless 2 CG15671-PA (LOC410271), mRNA]	SET: OGS; Dmel Ortholog - C. Elsik Feb_2007: FBgn0000395; Best Dmel 5.1 match: FBgn0000395, blastp escore 1E-124;	-0.336366	0.000413865	0.00236516
AM03992	GB11369-RA [PREDICTED: Apis mellifera similar to CG31674-PA (LOC725056), mRNA]	SET: OGS; Best Dmel 5.1 match: FBgn0051674, blastp escore 4E-18;	0.43981	0.000468126	0.00236516
AM05276	GB12661-RA	SET: OGS; Dmel Ortholog - C. Elsik Feb_2007: FBgn0035427; Best Dmel 5.1 match: FBgn0035427, blastp escore 2E-19;	0.254898	0.000448699	0.00236516
AM05278	GB12663-RA	SET: OGS; Dmel Ortholog - C. Elsik Feb_2007: FBgn0039198; Best Dmel 5.1 match: FBgn0039198, blastp escore 8E-11;	0.361322	0.000450506	0.00236516
AM05351	GB12736-RA [PREDICTED: Apis mellifera similar to CG5913-PA (LOC726679), mRNA]	SET: OGS; Dmel Ortholog - C. Elsik Feb_2007: FBgn0039385; Best Dmel 5.1 match: FBgn0039385, blastp escore 2E-66;	-0.381854	0.000472088	0.00236516
AM05937	GB13333-RA	SET: OGS; Dmel Ortholog - C. Elsik Feb_2007: FBgn0028372; Best Dmel 5.1 match: FBgn0028372, blastp escore 3E-39;	0.247989	0.000465284	0.00236516
AM06761	GB14161-RA [PREDICTED: Apis mellifera similar to CG10933-PA, transcript variant 2 (LOC551450), mRNA]	SET: OGS; Dmel Ortholog - C. Elsik Feb_2007: FBgn0034264; Best Dmel 5.1 match: FBgn0034264, blastp escore 1E-114;	0.331342	0.00043805	0.00236516
AM06859	GB14260-RA [PREDICTED: Apis mellifera similar to poly(A)-specific ribonuclease (PARN)-like domain containing 1 (LOC551033), mRNA]	SET: OGS;	0.254627	0.000432459	0.00236516
AM07107	GB14509-RA [PREDICTED: Apis mellifera similar to CG7918-PA (LOC412011), partial mRNA]	SET: OGS; Dmel Ortholog - C. Elsik Feb_2007: FBgn0037546; Best Dmel 5.1 match: FBgn0037546, blastp escore 0E+00;	0.268272	0.000418972	0.00236516
AM08754	GB16176-RA [PREDICTED: Apis mellifera similar to nadrin (LOC411535), mRNA]	SET: OGS; Dmel Ortholog - C. Elsik Feb_2007: FBgn0038747; Best Dmel 5.1 match: FBgn0038747, blastp escore 9E-80;	-0.287998	0.000432842	0.00236516
AM11916	GB19363-RA [PREDICTED: Apis mellifera similar to black CG7811-PA (LOC409063), mRNA]	SET: OGS; Best Dmel 5.1 match: FBgn0000153, blastp escore 5E-134;	-0.348079	0.000438781	0.00236516
AM12173	GB19622-RA	SET: OGS; Dmel Ortholog - C. Elsik Feb_2007: FBgn0037475; Best Dmel 5.1 match: FBgn0037475, blastp escore 5E-42;	-0.335894	0.000450793	0.00236516
AM12792	GB12975-RA [PREDICTED: Apis mellifera similar to CG32843-PA (LOC412591), partial mRNA]	SET: OGS; Dmel Ortholog - C. Elsik Feb_2007: FBgn0052843; Best Dmel 5.1 match: FBgn0052843, blastp escore 6E-121;	0.257348	0.000428217	0.00236516
AM12832R	AM12832R Unknown [Arrayset: JDE_EST jdeC12_, jdeC12_ GroupUn.5108_836_905]	SET: JDE_EST jdeC12_;	-0.772099	0.000438641	0.00236516
AM00122	AM00122 Unknown [Arrayset: Dscam exon 6.10, gi|51103280:53256-53379 Group4.23_592866_592926]	SET: Dscam exon 6.10;	-0.357599	0.000568942	0.0024265
AM00186	GB30132-RA	Best Dmel 5.1 match: FBgn0038798, blastp escore 3E-11;	0.394507	0.000544474	0.0024265
AM01477	NW_001253378.1 SET: UI_EST BI507022; Apis mellifera linkage group 5 genomic contig, reference assembly (based on Amel_4.0 Group5.20)	SET: UI_EST BI507022;	0.377924	0.000556255	0.0024265
AM01849	BB160003B10A06.5 Bee Brain Normalized Library, BB16 Apis mellifera cDNA clone BB160003B10A06 5', mRNA sequence	SET: UI_EST BI510773;	0.289864	0.000565839	0.0024265
AM02163	BB160013A10C07.5 Bee Brain Normalized Library, BB16 Apis mellifera cDNA clone BB160013A10C07 5', mRNA sequence	SET: UI_EST BI513568;	0.357914	0.000557268	0.0024265
AM02984	GB10354-RA	SET: OGS; Best Dmel 5.1 match: FBgn0038921, blastp escore 4E-05;	-0.438056	0.000520674	0.0024265
AM03611	GB10988-RA [PREDICTED: Apis mellifera similar to CG12012-PA (LOC409369), mRNA]	SET: OGS; Dmel Ortholog - C. Elsik Feb_2007: FBgn0035444; Best Dmel 5.1 match: FBgn0035444, blastp escore 3E-21;	0.32445	0.000547707	0.0024265
AM04105	GB11484-RA [PREDICTED: Apis mellifera similar to estrogen receptor binding protein (LOC412294), mRNA]	SET: OGS; Dmel Ortholog - C. Elsik Feb_2007: FBgn0037504; Best Dmel 5.1 match: FBgn0037504, blastp escore 2E-35;	0.239447	0.000559941	0.0024265
AM05436	GB12821-RA	SET: OGS; Best Dmel 5.1 match: FBgn0051465, blastp escore 2E-08;	0.278596	0.000503386	0.0024265
AM07664	GB15073-RA [PREDICTED: Apis mellifera hypothetical protein LOC727416 (LOC727416), mRNA]	SET: OGS; Best Dmel 5.1 match: FBgn0030940, blastp escore 1E-07;	0.350659	0.00051014	0.0024265
AM07919	GB15331-RA [PREDICTED: Apis mellifera similar to CG2145-PA (LOC552728), mRNA]	SET: OGS; Best Dmel 5.1 match: FBgn0030251, blastp escore 5E-45;	0.444379	0.000550097	0.0024265
AM08293	GB15710-RA [PREDICTED: Apis mellifera similar to two pore channel 1 (LOC413609), mRNA]	SET: OGS; Best Dmel 5.1 match: FBgn0005563, blastp escore 8E-16;	0.259172	0.000567896	0.0024265
AM08706	GB16126-RA	SET: OGS;	0.304767	0.000556369	0.0024265
AM09125	GB16546-RA [PREDICTED: Apis mellifera similar to CG7430-PA (LOC412340), mRNA]	SET: OGS; Best Dmel 5.1 match: FBgn0036762, blastp escore 5E-164;	0.202959	0.000522154	0.0024265
AM09960	GB17387-RA	SET: OGS;	0.211901	0.000513819	0.0024265
AM10190	GB17616-RA [PREDICTED: Apis mellifera similar to Tyrosine-protein phosphatase non-receptor type 4 (Protein-tyrosine phosphatase MEG1) (PTPase-MEG1) (MEG) (LOC551573), mRNA]	SET: OGS; Dmel Ortholog - C. Elsik Feb_2007: FBgn0035133; Best Dmel 5.1 match: FBgn0035133, blastp escore 0E+00;	0.260422	0.00057151	0.0024265
AM12241	GB19693-RA [PREDICTED: Apis mellifera similar to lethal (2) 01810 CG5304-PA (LOC410566), mRNA]	SET: OGS; Dmel Ortholog - C. Elsik Feb_2007: FBgn0010497; Best Dmel 5.1 match: FBgn0010497, blastp escore 1E-144;	0.220006	0.00053046	0.0024265
AM12327	GB30148-RA [PREDICTED: Apis mellifera similar to paired related homeobox protein-like 1 (LOC724120), mRNA]	SET: OGS; Best Dmel 5.1 match: FBgn0000061, blastp escore 6E-28;	-0.366476	0.000525927	0.0024265
AM03852	GB11229-RA [PREDICTED: Apis mellifera similar to scribbler CG5580-PA, isoform A (LOC409729), mRNA]	SET: OGS; Dmel Ortholog - C. Elsik Feb_2007: FBgn0010575; Best Dmel 5.1 match: FBgn0010575, blastp escore 6E-171;	-0.239001	0.000578335	0.00243484
AM00601	DB765391 RIKEN full-length enriched honey bee cDNA library, head Apis mellifera cDNA clone BH10037H13 3', mRNA sequence	SET: UI_EST BH1B0037H13M3;	0.371767	0.0005911	0.00246784
AM00532	DB761924 RIKEN full-length enriched honey bee cDNA library, head Apis mellifera cDNA clone BH10025G19 3', mRNA sequence	SET: UI_EST BH1B0025G19M3;	0.234793	0.00061181	0.0025127
AM07892	GB15302-RA	SET: OGS;	-0.198548	0.000611875	0.0025127
AM05364	GB12749-RA [PREDICTED: Apis mellifera similar to CG15926-PA, transcript variant 1 (LOC409956), mRNA]	SET: OGS; Dmel Ortholog - C. Elsik Feb_2007: FBgn0062447; Best Dmel 5.1 match: FBgn0062447, blastp escore 1E-21;	-0.327407	0.000639474	0.00252265
AM06244	GB13646-RA [PREDICTED: Apis mellifera similar to CG31132-PA (LOC412406), mRNA]	SET: OGS; Dmel Ortholog - C. Elsik Feb_2007: FBgn0011785; Best Dmel 5.1 match: FBgn0011785, blastp escore 0E+00;	-0.369455	0.000637169	0.00252265
AM08405	GB15823-RA	SET: OGS;	0.206831	0.000620311	0.00252265
AM09811	GB17236-RA [PREDICTED: Apis mellifera similar to CG7504-PA (LOC725908), mRNA]	SET: OGS; Dmel Ortholog - C. Elsik Feb_2007: FBgn0024912; Best Dmel 5.1 match: FBgn0035842, blastp escore 4E-70;	0.161593	0.000638817	0.00252265
AM11893	GB19340-RA	SET: OGS;	0.350444	0.000630657	0.00252265
AM00467	DB760001 RIKEN full-length enriched honey bee cDNA library, head Apis mellifera cDNA clone BH10018N18 3', mRNA sequence	SET: UI_EST BH1B0018N18M3;	0.470735	0.000668074	0.00254597
AM00517R	DB734846 RIKEN full-length enriched honey bee cDNA library, head Apis mellifera cDNA clone BH10024E13 5', mRNA sequence	SET: UI_EST BH1B0024E13T3;	0.403729	0.000670795	0.00254597
AM03664	GB11040-RA [PREDICTED: Apis mellifera similar to CG14476-PB, isoform B, transcript variant 2 (LOC551205), mRNA]	SET: OGS; Dmel Ortholog - C. Elsik Feb_2007: FBgn0027588; Best Dmel 5.1 match: FBgn0027588, blastp escore 0E+00;	0.202406	0.000659063	0.00254597
AM08443	GB15861-RA [PREDICTED: Apis mellifera similar to translation elongation factor 1-gamma (LOC725968), mRNA]	SET: OGS; Best Dmel 5.1 match: FBgn0029176, blastp escore 1E-09;	0.379506	0.000656835	0.00254597
AM11704	GB19150-RA [PREDICTED: Apis mellifera similar to CG16979-PA, transcript variant 1 (LOC413447), mRNA]	SET: OGS; Dmel Ortholog - C. Elsik Feb_2007: FBgn0036512; Best Dmel 5.1 match: FBgn0036512, blastp escore 5E-101;	0.272043	0.000665707	0.00254597
AM01015R	DB754413 RIKEN full-length enriched honey bee cDNA library, head Apis mellifera cDNA clone BH10093D12 5', mRNA sequence	SET: UI_EST BH1B0093D12T3;	0.506666	0.000677884	0.00255353
AM00254	GB30444-RA	Best Dmel 5.1 match: FBgn0037590, blastp escore 2E-14;	0.278218	0.000690138	0.00255481
AM04568	GB11950-RA [PREDICTED: Apis mellifera similar to Ral guanine nucleotide exchange factor 2 CG8865-PA, isoform A (LOC410322), mRNA]	SET: OGS; Best Dmel 5.1 match: FBgn0026376, blastp escore 8E-150;	-0.195668	0.000684222	0.00255481
AM07208	GB14611-RA	SET: OGS; Dmel Ortholog - C. Elsik Feb_2007: FBgn0053968; Best Dmel 5.1 match: FBgn0053968, blastp escore 3E-109;	0.431441	0.00069352	0.00255481
AM05387	GB12772-RA [PREDICTED: Apis mellifera similar to Osiris 16 CG31561-PA (LOC726125), mRNA]	SET: OGS; Dmel Ortholog - C. Elsik Feb_2007: FBgn0040637; Best Dmel 5.1 match: FBgn0033603, blastp escore 3E-17;	-0.238626	0.000706171	0.00258242
AM00206	GB30262-RA	Also matches: GB30261-RA,GB30258-RA; Best Dmel 5.1 match: FBgn0026396, blastp escore 3E-04;	0.304318	0.000738428	0.00264617
AM01499	BB170030B20B07.5 Bee Brain Normalized/Subtracted Library, BB17 Apis mellifera cDNA clone BB170030B20B07 5', mRNA sequence	SET: UI_EST BI507240;	0.304326	0.000739449	0.00264617
AM11871	GB19318-RA [PREDICTED: Apis mellifera similar to ADAMTS-7 precursor (A disintegrin and metalloproteinase with thrombospondin motifs 7) (ADAM-TS 7) (ADAM-TS7) (LOC724391), mRNA]	SET: OGS; Best Dmel 5.1 match: FBgn0029791, blastp escore 2E-80;	0.180548	0.000734664	0.00264617
AM02904	GB10274-RA [PREDICTED: Apis mellifera similar to Conserved oligomeric Golgi complex component 7 (LOC411239), mRNA]	SET: OGS; Dmel Ortholog - C. Elsik Feb_2007: FBgn0051040; Best Dmel 5.1 match: FBgn0051040, blastp escore 1E-118;	0.300133	0.000749765	0.00264946
AM05133	GB12516-RA [PREDICTED: Apis mellifera hypothetical protein LOC726961 (LOC726961), mRNA]	SET: OGS;	0.385441	0.000750946	0.00264946
AM00845	DB774539 RIKEN full-length enriched honey bee cDNA library, head Apis mellifera cDNA clone BH10070C04 3', mRNA sequence	SET: UI_EST BH1B0070C04M3;	-0.340203	0.000762326	0.00265226
AM02771	GB10143-RA	SET: OGS;	0.333786	0.0007714	0.00266532
AM05444	GB12829-RA [PREDICTED: Apis mellifera similar to M-phase phosphoprotein 10 (LOC411233), mRNA]	SET: OGS; Best Dmel 5.1 match: FBgn0032051, blastp escore 5E-124;	-0.297172	0.000778953	0.00267298
AM02779	GB10151-RA	SET: OGS;	0.350753	0.000794631	0.00269415
AM06988	GB14390-RA [PREDICTED: Apis mellifera similar to ETHE1 protein (LOC410023), mRNA]	Dmel Ortholog - C. Elsik Feb_2007: FBgn0050022; Best Dmel 5.1 match: FBgn0050022, blastp escore 6E-77;	-0.250654	0.000795876	0.00269415
AM12840R	DB767869 RIKEN full-length enriched honey bee cDNA library, head Apis mellifera cDNA clone BH10046E09 3', mRNA sequence	SET: JDE_EST jdeC21_;	0.268393	0.000807206	0.00271416
AM00213	GB30397-RA	SET: OGS; Best Dmel 5.1 match: FBgn0030715, blastp escore 5E-06;	0.457602	0.000920982	0.00272149
AM00551R	DB735989 RIKEN full-length enriched honey bee cDNA library, head Apis mellifera cDNA clone BH10028A06 5', mRNA sequence	SET: UI_EST BH1B0028A06T3;	0.287596	0.000879684	0.00272149
AM00898	DB734883 RIKEN full-length enriched honey bee cDNA library, head Apis mellifera cDNA clone BH10024G10 5', mRNA sequence	SET: UI_EST BH1B0076O18T3;	0.306353	0.000897498	0.00272149
AM00941	DB751431 RIKEN full-length enriched honey bee cDNA library, head Apis mellifera cDNA clone BH10082N20 5', mRNA sequence	SET: UI_EST BH1B0082N20M3;	0.420461	0.000882019	0.00272149
AM03312	GB10687-RA [PREDICTED: Apis mellifera similar to chromosome 14 open reading frame 10 (LOC413866), mRNA]	SET: OGS; Best Dmel 5.1 match: FBgn0038744, blastp escore 2E-27;	0.270549	0.000927068	0.00272149
AM03352	GB10727-RA	SET: OGS; Best Dmel 5.1 match: FBgn0004169, blastp escore 6E-13;	-0.291899	0.000904289	0.00272149
AM03757	GB11133-RA [PREDICTED: Apis mellifera similar to Ras suppressor-1 CG9031-PA (LOC412148), mRNA]	SET: OGS; Dmel Ortholog - C. Elsik Feb_2007: FBgn0028546; Best Dmel 5.1 match: FBgn0028546, blastp escore 4E-116;	-0.288892	0.000875699	0.00272149
AM04456	GB11837-RA [PREDICTED: Apis mellifera similar to Papilin CG33103-PB, isoform B, transcript variant 1 (LOC413021), mRNA]	SET: OGS;	-0.286511	0.000905749	0.00272149
AM05046	GB12429-RA	SET: OGS; Dmel Ortholog - C. Elsik Feb_2007: FBgn0000242; Best Dmel 5.1 match: FBgn0000242, blastp escore 2E-62;	-0.280848	0.000909834	0.00272149
AM05164	GB12548-RA [PREDICTED: Apis mellifera similar to TAR RNA binding protein 1 (LOC551380), mRNA]	SET: OGS; Also matches: XM_001123107.1; Dmel Ortholog - C. Elsik Feb_2007: FBgn0038953; Best Dmel 5.1 match: FBgn0038953, blastp escore 6E-47;	0.259922	0.000919066	0.00272149
AM05531	GB12919-RA	SET: OGS; Dmel Ortholog - C. Elsik Feb_2007: FBgn0026090; Best Dmel 5.1 match: FBgn0026090, blastp escore 7E-15;	0.23532	0.000913079	0.00272149
AM05785	GB13176-RA [PREDICTED: Apis mellifera similar to Max protein (LOC551131), mRNA]	SET: OGS; Dmel Ortholog - C. Elsik Feb_2007: FBgn0017578; Best Dmel 5.1 match: FBgn0017578, blastp escore 5E-38;	-0.301767	0.000820988	0.00272149
AM07732	GB15142-RA [PREDICTED: Apis mellifera similar to CG18445-PA (LOC552342), partial mRNA]	SET: OGS; Dmel Ortholog - C. Elsik Feb_2007: FBgn0033476; Best Dmel 5.1 match: FBgn0033476, blastp escore 1E-146;	0.269734	0.000918413	0.00272149
AM08147	GB15563-RA	SET: OGS;	0.253764	0.000922018	0.00272149
AM08899	GB16319-RA [PREDICTED: Apis mellifera similar to NIK and IKK(beta) binding protein (LOC408401), mRNA]	SET: OGS; Dmel Ortholog - C. Elsik Feb_2007: FBgn0032872; Best Dmel 5.1 match: FBgn0032872, blastp escore 0E+00;	0.309289	0.000905124	0.00272149
AM09186	GB16608-RA [PREDICTED: Apis mellifera similar to helicase, lymphoid-specific (LOC726235), partial mRNA]	SET: OGS; Best Dmel 5.1 match: FBgn0051212, blastp escore 2E-42;	0.201988	0.000836062	0.00272149
AM09197	GB16619-RA [PREDICTED: Apis mellifera similar to Neprilysin 2 CG9761-PA (LOC410380), mRNA]	SET: OGS; Dmel Ortholog - C. Elsik Feb_2007: FBgn0027570; Best Dmel 5.1 match: FBgn0027570, blastp escore 0E+00;	0.396613	0.000889065	0.00272149
AM09860	GB17285-RA	SET: OGS; Best Dmel 5.1 match: FBgn0053964, blastp escore 2E-07;	0.168252	0.000928892	0.00272149
AM09867	GB17292-RA	SET: OGS; Dmel Ortholog - C. Elsik Feb_2007: FBgn0036455; Best Dmel 5.1 match: FBgn0036455, blastp escore 1E-38;	0.391847	0.000871374	0.00272149
AM10050	GB17479-RA	SET: OGS; Best Dmel 5.1 match: FBgn0051646, blastp escore 2E-55;	-0.21888	0.000860488	0.00272149
AM10680	GB18110-RA [PREDICTED: Apis mellifera similar to activin receptor IIA (LOC412471), mRNA]	SET: OGS; Dmel Ortholog - C. Elsik Feb_2007: FBgn0003169; Best Dmel 5.1 match: FBgn0003169, blastp escore 4E-152;	0.236921	0.000832697	0.00272149
AM11898	GB19345-RA [PREDICTED: Apis mellifera similar to CG31523-PA, isoform A (LOC413789), mRNA]	SET: OGS; Dmel Ortholog - C. Elsik Feb_2007: FBgn0051523; Best Dmel 5.1 match: FBgn0051523, blastp escore 6E-128;	-0.318232	0.000910214	0.00272149
AM05912	GB13306-RA	SET: OGS; Best Dmel 5.1 match: FBgn0028992, blastp escore 2E-20;	0.394744	0.000942069	0.00272819
AM07485	GB14891-RA [PREDICTED: Apis mellifera similar to tre oncogene-related protein CG8085-PA, isoform A (LOC552473), mRNA]	SET: OGS; Dmel Ortholog - C. Elsik Feb_2007: FBgn0020620; Best Dmel 5.1 match: FBgn0020620, blastp escore 3E-123;	-0.255771	0.000940504	0.00272819
AM11115	GB18555-RA [PREDICTED: Apis mellifera similar to CG33722-PC, isoform C (LOC727144), mRNA]	SET: OGS; Dmel Ortholog - C. Elsik Feb_2007: FBgn0064126; Best Dmel 5.1 match: FBgn0064126, blastp escore 2E-47;	0.234065	0.00095642	0.00273809
AM11122	GB18562-RA [PREDICTED: Apis mellifera similar to CG10026-PA, isoform A (LOC408362), mRNA]	SET: OGS; Dmel Ortholog - C. Elsik Feb_2007: FBgn0032785; Best Dmel 5.1 match: FBgn0032785, blastp escore 5E-69;	-0.324521	0.000955741	0.00273809
AM04119	GB11499-RA [PREDICTED: Apis mellifera similar to CG31004-PA, isoform A (LOC725498), mRNA]	SET: OGS; Dmel Ortholog - C. Elsik Feb_2007: FBgn0051004; Best Dmel 5.1 match: FBgn0051004, blastp escore 3E-113;	0.206935	0.000978899	0.00274914
AM08898	GB16318-RA [PREDICTED: Apis mellifera similar to RNA polymerase transcriptional regulation mediator, subunit 6 homolog (Activator-recruited cofactor 33 kDa component) (ARC33) (NY-REN-28 antigen) (LOC552449), mRNA]	SET: OGS; Dmel Ortholog - C. Elsik Feb_2007: FBgn0024330; Best Dmel 5.1 match: FBgn0024330, blastp escore 6E-71;	0.2456	0.000979924	0.00274914
AM09004	GB30331-RA	SET: OGS; Best Dmel 5.1 match: FBgn0020381, blastp escore 6E-32;	0.340065	0.000970662	0.00274914
AM10712	GB18144-RA [PREDICTED: Apis mellifera similar to RNA binding motif protein 22 (LOC411538), mRNA]	SET: OGS; Dmel Ortholog - C. Elsik Feb_2007: FBgn0037220; Best Dmel 5.1 match: FBgn0037220, blastp escore 3E-160;	-0.218135	0.000982227	0.00274914
AM00580R	DB737623 RIKEN full-length enriched honey bee cDNA library, head Apis mellifera cDNA clone BH10035A12 5', mRNA sequence	SET: UI_EST BH1B0035A12T3;	0.330394	0.00100452	0.00278252
AM09707	GB17132-RA [PREDICTED: Apis mellifera similar to CG31249-PA (LOC726921), partial mRNA]	SET: OGS; Dmel Ortholog - C. Elsik Feb_2007: FBgn0051249; Best Dmel 5.1 match: FBgn0051249, blastp escore 2E-12;	0.283379	0.00101637	0.00278252
AM11533	GB18977-RA [PREDICTED: Apis mellifera similar to transmembrane channel-like 7 (LOC412005), mRNA]	SET: OGS; Best Dmel 5.1 match: FBgn0036017, blastp escore 8E-25;	0.390645	0.00101236	0.00278252
AM00988	DB754996 RIKEN full-length enriched honey bee cDNA library, head Apis mellifera cDNA clone BH10000D08 3', mRNA sequence	SET: UI_EST BH1B0089P17M3;	0.288419	0.00104386	0.00279224
AM01148	BB170024B20F01.5 Bee Brain Normalized/Subtracted Library, BB17 Apis mellifera cDNA clone BB170024B20F01 5', mRNA sequence	SET: UI_EST BI503820;	-0.747531	0.00104089	0.00279224
AM04886	GB12267-RA [PREDICTED: Apis mellifera similar to CG9246-PA (LOC413591), mRNA]	SET: OGS; Dmel Ortholog - C. Elsik Feb_2007: FBgn0032925; Best Dmel 5.1 match: FBgn0032925, blastp escore 9E-162;	0.203456	0.00104779	0.00279224
AM05336	GB12721-RA [PREDICTED: Apis mellifera similar to Pterin-4-alpha-carbinolamine dehydratase 2 (PHS 2) (4-alpha-hydroxy-tetrahydropterin dehydratase 2) (DcoH-like protein DCoHm) (Dimerization cofactor of hepatocyte nuclear factor 1 from muscle) (HNF1-alpha dimerization cofactor)... (LOC411607), mRNA]	SET: OGS; Dmel Ortholog - C. Elsik Feb_2007: FBgn0024841; Best Dmel 5.1 match: FBgn0024841, blastp escore 5E-30;	0.315211	0.00104335	0.00279224
AM09260	GB16681-RA	SET: OGS; Best Dmel 5.1 match: FBgn0051772, blastp escore 8E-26;	-0.281204	0.00103298	0.00279224
AM07561	GB14969-RA [PREDICTED: Apis mellifera similar to CG32576-PB, isoform B (LOC412806), mRNA]	SET: OGS; Dmel Ortholog - C. Elsik Feb_2007: FBgn0052576; Best Dmel 5.1 match: FBgn0052576, blastp escore 1E-52;	0.284117	0.00106209	0.0027951
AM10161	GB17590-RA [PREDICTED: Apis mellifera similar to CG4587-PA (LOC551454), partial mRNA]	SET: OGS; Dmel Ortholog - C. Elsik Feb_2007: FBgn0028863; Best Dmel 5.1 match: FBgn0028863, blastp escore 0E+00;	-0.246862	0.0010656	0.0027951
AM12228	GB19680-RA [PREDICTED: Apis mellifera similar to CG3061-PA (LOC413120), mRNA]	SET: OGS; Dmel Ortholog - C. Elsik Feb_2007: FBgn0038195; Best Dmel 5.1 match: FBgn0038195, blastp escore 2E-107;	-0.455756	0.00105678	0.0027951
AM06158	GB13557-RA [PREDICTED: Apis mellifera similar to insulin-like growth factor 2 receptor (LOC551012), mRNA]	SET: OGS; Dmel Ortholog - C. Elsik Feb_2007: FBgn0051072; Best Dmel 5.1 match: FBgn0051072, blastp escore 1E-41;	-0.235306	0.00111869	0.00290396
AM11081	GB18519-RA	SET: OGS; Dmel Ortholog - C. Elsik Feb_2007: FBgn0032800; Best Dmel 5.1 match: FBgn0032800, blastp escore 0E+00;	-0.393691	0.0011156	0.00290396
AM02422	BB160019B20H04.5 Bee Brain Normalized Library, BB16 Apis mellifera cDNA clone BB160019B20H04 5', mRNA sequence	SET: UI_EST BI515563;	0.182966	0.00113723	0.00293686
AM00465	DB759414 RIKEN full-length enriched honey bee cDNA library, head Apis mellifera cDNA clone BH10016N10 3', mRNA sequence	SET: UI_EST BH1B0018K19M3;	0.377994	0.00119104	0.0029515
AM02245	BB160014B20B11.5 Bee Brain Normalized Library, BB16 Apis mellifera cDNA clone BB160014B20B11 5', mRNA sequence	SET: UI_EST BI514253;	0.357464	0.00118882	0.0029515
AM02481	BB170013B10B04.5 Bee Brain Normalized/Subtracted Library, BB17 Apis mellifera cDNA clone BB170013B10B04 5', mRNA sequence	SET: UI_EST BI516015;	-0.235101	0.00117417	0.0029515
AM03703	GB11079-RA [PREDICTED: Apis mellifera similar to Clast3 protein (LOC726900), mRNA]	SET: OGS; Dmel Ortholog - C. Elsik Feb_2007: FBgn0038577; Best Dmel 5.1 match: FBgn0038577, blastp escore 4E-25;	0.336606	0.00120162	0.0029515
AM05618	GB13007-RA	SET: OGS; Dmel Ortholog - C. Elsik Feb_2007: FBgn0029904; Best Dmel 5.1 match: FBgn0029904, blastp escore 0E+00;	-0.298495	0.00116623	0.0029515
AM06564	GB13966-RA [PREDICTED: Apis mellifera similar to CG4409-PA (LOC727344), partial mRNA]	SET: OGS; Best Dmel 5.1 match: FBgn0034126, blastp escore 4E-11;	-0.259583	0.00116117	0.0029515
AM07437	GB14842-RA [PREDICTED: Apis mellifera similar to Dolichyldiphosphatase 1 (Dolichyl pyrophosphate phosphatase 1) (Protein 2-23) (LOC552373), mRNA]	SET: OGS; Best Dmel 5.1 match: FBgn0037341, blastp escore 2E-04;	0.343091	0.00117757	0.0029515
AM09734	GB17159-RA [PREDICTED: Apis mellifera similar to lethal (3) 70Da CG6760-PA (LOC413666), mRNA]	SET: OGS; Dmel Ortholog - C. Elsik Feb_2007: FBgn0013563; Best Dmel 5.1 match: FBgn0013563, blastp escore 9E-118;	0.249953	0.00115714	0.0029515
AM09843	GB17268-RA [PREDICTED: Apis mellifera similar to F46F6.4 (LOC413068), mRNA]	SET: OGS; Dmel Ortholog - C. Elsik Feb_2007: FBgn0032692; Best Dmel 5.1 match: FBgn0032692, blastp escore 2E-30;	-0.230511	0.0011973	0.0029515
AM04671	GB12054-RA [PREDICTED: Apis mellifera similar to CG9895-PA (LOC552397), mRNA]	SET: OGS; Best Dmel 5.1 match: FBgn0039620, blastp escore 4E-85;	0.477835	0.00122502	0.00298107
AM11614	GB19059-RA	SET: OGS; Best Dmel 5.1 match: FBgn0030940, blastp escore 2E-05;	0.499996	0.00122575	0.00298107
AM10583	GB18010-RA [Apis mellifera nitric oxide synthase (NOS), mRNA]	SET: OGS; Dmel Ortholog - C. Elsik Feb_2007: FBgn0011676; Best Dmel 5.1 match: FBgn0011676, blastp escore 0E+00;	0.266591	0.00123916	0.00299911
AM02280	BB160015B10C11.5 Bee Brain Normalized Library, BB16 Apis mellifera cDNA clone BB160015B10C11 5', mRNA sequence	SET: UI_EST BI514534;	0.236675	0.00124971	0.00301013
AM06485	GB13887-RA [PREDICTED: Apis mellifera similar to CG12024-PB, isoform B (LOC412504), mRNA]	SET: OGS; Dmel Ortholog - C. Elsik Feb_2007: FBgn0035283; Best Dmel 5.1 match: FBgn0035283, blastp escore 5E-34;	0.357433	0.00126797	0.00303949
AM00989R	DB753512 RIKEN full-length enriched honey bee cDNA library, head Apis mellifera cDNA clone BH10089P17 5', mRNA sequence	SET: UI_EST BH1B0089P17T3;	0.36499	0.00132409	0.00305471
AM01272	BB170010B20B04.5 Bee Brain Normalized/Subtracted Library, BB17 Apis mellifera cDNA clone BB170010B20B04 5', mRNA sequence	SET: UI_EST BI505032;	0.412985	0.00133072	0.00305471
AM05226	GB12610-RA	SET: OGS; Dmel Ortholog - C. Elsik Feb_2007: FBgn0030722; Best Dmel 5.1 match: FBgn0030722, blastp escore 2E-24;	-0.287066	0.00131047	0.00305471
AM07581	GB14990-RA	SET: OGS; Best Dmel 5.1 match: FBgn0013988, blastp escore 1E-13;	0.271118	0.0013037	0.00305471
AM08418	GB15836-RA [PREDICTED: Apis mellifera similar to CG15455-PA (LOC410534), mRNA]	SET: OGS; Best Dmel 5.1 match: FBgn0031121, blastp escore 1E-69;	-0.443939	0.00131723	0.00305471
AM09017	GB16438-RA [PREDICTED: Apis mellifera similar to CG15168-PA (LOC726894), mRNA]	SET: OGS; Also matches: XM_393583.3; Dmel Ortholog - C. Elsik Feb_2007: FBgn0032732; Best Dmel 5.1 match: FBgn0032732, blastp escore 8E-30;	0.447236	0.00134139	0.00305471
AM09997	GB17425-RA [PREDICTED: Apis mellifera similar to CG1968-PA, isoform A (LOC410298), mRNA]	SET: OGS; Dmel Ortholog - C. Elsik Feb_2007: FBgn0033401; Best Dmel 5.1 match: FBgn0033401, blastp escore 0E+00;	0.470088	0.00130453	0.00305471
AM10725	GB18157-RA [PREDICTED: Apis mellifera similar to CG3822-PA (LOC408645), mRNA]	SET: OGS; Dmel Ortholog - C. Elsik Feb_2007: FBgn0038840; Best Dmel 5.1 match: FBgn0038840, blastp escore 0E+00;	0.237718	0.00132853	0.00305471
AM12509	GB19962-RA [PREDICTED: Apis mellifera similar to CG8641-PA (LOC409966), mRNA]	SET: OGS; Dmel Ortholog - C. Elsik Feb_2007: FBgn0035733; Best Dmel 5.1 match: FBgn0035733, blastp escore 2E-92;	-0.245956	0.00131649	0.00305471
AM12730	AM12730 Unknown [Pathogen set, PlBaclysin]	SET: Pathogen;	0.255763	0.00134006	0.00305471
AM10474	GB17903-RA	SET: OGS; Dmel Ortholog - C. Elsik Feb_2007: FBgn0032085; Best Dmel 5.1 match: FBgn0032084, blastp escore 6E-26;	0.298078	0.00135892	0.00308062
AM00256	GB30178-RA	SET: OGS; Best Dmel 5.1 match: FBgn0037590, blastp escore 2E-13;	0.459841	0.00138002	0.00308379
AM00699R	DB741713 RIKEN full-length enriched honey bee cDNA library, head Apis mellifera cDNA clone BH10049A21 5', mRNA sequence	SET: UI_EST BH1B0049A21T3;	0.384118	0.00139109	0.00308379
AM05930	GB13326-RA	SET: OGS;	0.246369	0.00137255	0.00308379
AM10167	GB17596-RA	SET: OGS; Dmel Ortholog - C. Elsik Feb_2007: FBgn0023512; Best Dmel 5.1 match: FBgn0023512, blastp escore 2E-56;	0.266773	0.00137975	0.00308379
AM10787	GB18221-RA	SET: OGS; Dmel Ortholog - C. Elsik Feb_2007: FBgn0034654; Best Dmel 5.1 match: FBgn0034654, blastp escore 5E-29;	0.267535	0.00138858	0.00308379
AM00400	DB757008 RIKEN full-length enriched honey bee cDNA library, head Apis mellifera cDNA clone BH10007L23 3', mRNA sequence	SET: UI_EST BH1B0007L23M3;	0.337373	0.00139738	0.00308408
AM00783R	DB736742 RIKEN full-length enriched honey bee cDNA library, head Apis mellifera cDNA clone BH10030J20 5', mRNA sequence	SET: UI_EST BH1B0062B22T3;	0.221532	0.00140554	0.0030885
AM11379	GB18821-RA [PREDICTED: Apis mellifera similar to DNA polymerase alpha catalytic subunit (LOC725611), mRNA]	SET: OGS; Dmel Ortholog - C. Elsik Feb_2007: FBgn0004493; Best Dmel 5.1 match: FBgn0004493, blastp escore 0E+00;	-0.320907	0.00141692	0.0030999
AM04673	GB12056-RA	SET: OGS;	0.328329	0.00145358	0.00315257
AM08546	GB15965-RA [PREDICTED: Apis mellifera similar to PDZ domain containing 3 (LOC408714), mRNA]	SET: OGS; Best Dmel 5.1 match: FBgn0000008, blastp escore 3E-21;	-0.24471	0.00145043	0.00315257
AM00221	GB30022-RA	SET: OGS; Best Dmel 5.1 match: FBgn0030715, blastp escore 7E-14;	0.251821	0.00148049	0.00319163
AM04546	GB11929-RA	SET: OGS; Best Dmel 5.1 match: FBgn0030421, blastp escore 1E-48;	0.338368	0.00149597	0.00319163
AM11247	GB18686-RA [PREDICTED: Apis mellifera similar to quemao CG8593-PA (LOC727189), partial mRNA]	SET: OGS; Dmel Ortholog - C. Elsik Feb_2007: FBgn0019662; Best Dmel 5.1 match: FBgn0019662, blastp escore 1E-79;	0.260414	0.00149707	0.00319163
AM08455	GB15873-RA	SET: OGS; Best Dmel 5.1 match: FBgn0029776, blastp escore 5E-07;	0.48906	0.00150725	0.0031997
AM00900	DB749796 RIKEN full-length enriched honey bee cDNA library, head Apis mellifera cDNA clone BH10077D04 5', mRNA sequence	SET: UI_EST BH1B0077D04T3;	-0.313944	0.00151532	0.00320328
AM09522	GB16945-RA [PREDICTED: Apis mellifera similar to carmine CG3035-PA (LOC552520), mRNA]	SET: OGS; Dmel Ortholog - C. Elsik Feb_2007: FBgn0000330; Best Dmel 5.1 match: FBgn0000330, blastp escore 0E+00;	-0.326875	0.00153291	0.00322683
AM06741	GB14141-RA [PREDICTED: Apis mellifera similar to cheerio CG3937-PD, isoform D (LOC409697), mRNA]	SET: OGS; Also matches: GB13109-RA,XM_624840.2; Best Dmel 5.1 match: FBgn0014141, blastp escore 0E+00;	-0.235535	0.00155903	0.00324098
AM07092	[Antisense] GB14494-RA [PREDICTED: Apis mellifera similar to heat shock protein 1, alpha (LOC411700), mRNA]	SET: OGS; Dmel Ortholog - C. Elsik Feb_2007: FBgn0001233; Best Dmel 5.1 match: FBgn0001233, blastp escore 0E+00;	0.32615	0.0015587	0.00324098
AM10452	GB17881-RA	SET: OGS; Dmel Ortholog - C. Elsik Feb_2007: FBgn0015562; Best Dmel 5.1 match: FBgn0015562, blastp escore 1E-75;	0.367438	0.00155173	0.00324098
AM00379R	DB729494 RIKEN full-length enriched honey bee cDNA library, head Apis mellifera cDNA clone BH10004F13 5', mRNA sequence	SET: UI_EST BH1B0004F13T3;	0.378619	0.00156836	0.00324689
AM04373	GB11754-RA [PREDICTED: Apis mellifera similar to Probable cytochrome P450 6a14 (CYPVIA14), transcript variant 1 (LOC413083), mRNA]	SET: OGS; Best Dmel 5.1 match: FBgn0000473, blastp escore 7E-101;	0.26723	0.00157739	0.00325216
AM02493	BB160006A10E07.5 Bee Brain Normalized Library, BB16 Apis mellifera cDNA clone BB160006A10E07 5', mRNA sequence	SET: UI_EST BI516102;	-0.386968	0.0015857	0.00325589
AM06262	GB13664-RA	SET: OGS;	0.283898	0.00159419	0.00325995
AM12490	GB19943-RA	SET: OGS; Best Dmel 5.1 match: FBgn0033068, blastp escore 2E-58;	-0.324421	0.0016131	0.00328521
AM00562	DB735864 RIKEN full-length enriched honey bee cDNA library, head Apis mellifera cDNA clone BH10027J02 5', mRNA sequence	SET: UI_EST BH1B0030E01T3;	0.278764	0.00164057	0.00332071
AM00733	DB742968 RIKEN full-length enriched honey bee cDNA library, head Apis mellifera cDNA clone BH10053F03 5', mRNA sequence	SET: UI_EST BH1B0053F03T3;	-0.293212	0.00164379	0.00332071
AM03692	GB11068-RA	SET: OGS; Dmel Ortholog - C. Elsik Feb_2007: FBgn0040634; Best Dmel 5.1 match: FBgn0040634, blastp escore 6E-17;	0.258127	0.00165161	0.00332312
AM01037	BB170008A20F12.5 Bee Brain Normalized/Subtracted Library, BB17 Apis mellifera cDNA clone BB170008A20F12 5', mRNA sequence	SET: UI_EST BI502792;	0.348531	0.00169088	0.00337503
AM00132	NW_001253354.1 SET: Dscam exon 6.19; Apis mellifera linkage group 4 genomic contig, reference assembly (based on Amel_4.0 Group4.23)	SET: Dscam exon 6.19;	-0.276577	0.00175829	0.00341495
AM00327	GB30417-RA [PREDICTED: Apis mellifera similar to CG32405-PA (LOC725300), mRNA]	SET: OGS; Best Dmel 5.1 match: FBgn0052405, blastp escore 3E-19;	0.283565	0.00177223	0.00341495
AM01231	[Antisense] XM_001121427.1 [PREDICTED: Apis mellifera similar to ring finger protein 184 (LOC725600), mRNA]	SET: UI_EST BI504642; Best Dmel 5.1 match: FBgn0005616, blastp escore 3E-07;	0.28183	0.00174002	0.00341495
AM01758	BB170022B10F06.5 Bee Brain Normalized/Subtracted Library, BB17 Apis mellifera cDNA clone BB170022B10F06 5', mRNA sequence	SET: UI_EST BI509929;	0.18604	0.00173607	0.00341495
AM02352	BB170021B20E10.5 Bee Brain Normalized/Subtracted Library, BB17 Apis mellifera cDNA clone BB170021B20E10 5', mRNA sequence	SET: UI_EST BI515123;	-0.234473	0.00175136	0.00341495
AM06355	GB30070-RA_2 [PREDICTED: Apis mellifera similar to mind bomb 1 CG5841-PA (LOC410652), mRNA]	SET: OGS; Best Dmel 5.1 match: FBgn0036558, blastp escore 8E-116;	-0.348876	0.00176794	0.00341495
AM06484R	[Antisense] GB13886-RA [PREDICTED: Apis mellifera similar to CG11699-PA (LOC552237), mRNA]	SET: OGS; Dmel Ortholog - C. Elsik Feb_2007: FBgn0030311; Best Dmel 5.1 match: FBgn0030311, blastp escore 1E-29;	0.308559	0.00174387	0.00341495
AM06631	GB14032-RA	SET: OGS; Best Dmel 5.1 match: FBgn0036203, blastp escore 6E-07;	-0.237238	0.00177131	0.00341495
AM10173	GB17602-RA [PREDICTED: Apis mellifera similar to arginyl-tRNA synthetase (LOC550903), mRNA]	SET: OGS; Dmel Ortholog - C. Elsik Feb_2007: FBgn0027093; Best Dmel 5.1 match: FBgn0027093, blastp escore 0E+00;	0.20891	0.00178125	0.00341919
AM01703	BB170016B10H12.5 Bee Brain Normalized/Subtracted Library, BB17 Apis mellifera cDNA clone BB170016B10H12 5', mRNA sequence	SET: UI_EST BI509416;	0.315499	0.00179757	0.00342913
AM10945	GB18382-RA	SET: OGS; Best Dmel 5.1 match: FBgn0020621, blastp escore 9E-71;	0.203566	0.00180452	0.00342913
AM11677	GB19123-RA	SET: OGS; Dmel Ortholog - C. Elsik Feb_2007: FBgn0036742; Best Dmel 5.1 match: FBgn0036742, blastp escore 5E-52;	0.269259	0.00180697	0.00342913
AM12741	GB20157-RB [PREDICTED: Apis mellifera similar to Glucose dehydrogenase (LOC411405), mRNA]	SET: OGS; Also matches: GB20157-RC,GB20157-RE; Dmel Ortholog - C. Elsik Feb_2007: FBgn0001112; Best Dmel 5.1 match: FBgn0001112, blastp escore 0E+00;	-0.418822	0.00181995	0.00344073
AM12828	NW_001260222.1 SET: JDE_EST jdeB02_1DEF2; Apis mellifera genomic contig, reference assembly (based on Amel_4.0 GroupUn.126)	SET: JDE_EST jdeB02_1DEF2;	0.321426	0.00183149	0.00344953
AM02572	BB170026B20H05.5 Bee Brain Normalized/Subtracted Library, BB17 Apis mellifera cDNA clone BB170026B20H05 5', mRNA sequence	SET: UI_EST BI516814;	0.288683	0.00187832	0.00350927
AM04256	GB11636-RA [PREDICTED: Apis mellifera similar to Ras which interacts with Calmodulin CG8418-PA (LOC411671), mRNA]	SET: OGS; Dmel Ortholog - C. Elsik Feb_2007: FBgn0017549; Best Dmel 5.1 match: FBgn0017549, blastp escore 3E-89;	0.292861	0.00188422	0.00350927
AM09274	GB16695-RA	SET: OGS; Best Dmel 5.1 match: FBgn0031414, blastp escore 4E-67;	0.286527	0.00188209	0.00350927
AM00247	GB30255-RA	SET: OGS; Best Dmel 5.1 match: FBgn0026388, blastp escore 1E-08;	0.428844	0.00195913	0.00352302
AM00810	DB773144 RIKEN full-length enriched honey bee cDNA library, head Apis mellifera cDNA clone BH10065F05 3', mRNA sequence	SET: UI_EST BH1B0065F05M3;	0.274452	0.00196895	0.00352302
AM01909	[Antisense] XM_624179.2 [PREDICTED: Apis mellifera similar to Transmembrane protein 50A (Small membrane protein 1) (LOC551794), mRNA]	SET: UI_EST BI511465; Best Dmel 5.1 match: FBgn0000077, blastp escore 6E-69;	0.362521	0.00193243	0.00352302
AM02472	NW_001257055.1 SET: UI_EST BI515957; Apis mellifera genomic contig, reference assembly (based on Amel_4.0 GroupUn.3863)	SET: UI_EST BI515957;	0.237425	0.00195993	0.00352302
AM03555	GB10930-RA	SET: OGS;	0.229551	0.00190789	0.00352302
AM04864	GB12244-RA [PREDICTED: Apis mellifera similar to Nuclear receptor coactivator 6 (Amplified in breast cancer protein 3) (Cancer-amplified transcriptional coactivator ASC-2) (Activating signal cointegrator 2) (ASC-2) (Peroxisome proliferator-activated receptor-interacting protein) (PPAR-... (LOC725706), mRNA]	SET: OGS; Dmel Ortholog - C. Elsik Feb_2007: FBgn0027334; Best Dmel 5.1 match: FBgn0027334, blastp escore 8E-83;	-0.213533	0.0019065	0.00352302
AM07379	GB14784-RA	SET: OGS; Dmel Ortholog - C. Elsik Feb_2007: FBgn0034131; Best Dmel 5.1 match: FBgn0034131, blastp escore 8E-10;	0.282171	0.00195846	0.00352302
AM07883	GB15293-RA	SET: OGS; Best Dmel 5.1 match: FBgn0037218, blastp escore 2E-43;	0.327475	0.00195064	0.00352302
AM12618	GB20070-RA [Apis mellifera alpha-glucosidase (Hbg2), mRNA]	SET: OGS; Dmel Ortholog - C. Elsik Feb_2007: FBgn0032381; Best Dmel 5.1 match: FBgn0032381, blastp escore 2E-158;	0.282188	0.00196135	0.00352302
AM12833R	BP874552 Apis mellifera brain adult Apis mellifera cDNA clone p36E07_E07_09.ab1, mRNA sequence	SET: JDE_EST jdeC13_;	-0.680103	0.00193524	0.00352302
AM12884R	AM12884R Unknown [Arrayset: JDE_EST jdeG11_3DEF1, jdeG11_3DEF1]	SET: JDE_EST jdeG11_3DEF1;	-0.633779	0.00196802	0.00352302
AM06876	GB14276-RA [PREDICTED: Apis mellifera similar to CG30481-PA, isoform A (LOC725918), mRNA]	SET: OGS; Dmel Ortholog - C. Elsik Feb_2007: FBgn0050481; Best Dmel 5.1 match: FBgn0050481, blastp escore 6E-26;	0.330687	0.0020588	0.00362159
AM07120	GB14522-RA [PREDICTED: Apis mellifera similar to CG1344-PA (LOC727415), mRNA]	SET: OGS; Dmel Ortholog - C. Elsik Feb_2007: FBgn0027507; Best Dmel 5.1 match: FBgn0027507, blastp escore 8E-100;	-0.267291	0.00206733	0.00362159
AM07419	GB14824-RA [PREDICTED: Apis mellifera similar to CG7675-PB, isoform B (LOC413168), mRNA]	SET: OGS; Dmel Ortholog - C. Elsik Feb_2007: FBgn0038610; Best Dmel 5.1 match: FBgn0038610, blastp escore 7E-92;	-0.269057	0.0020742	0.00362159
AM08732	GB16153-RA [PREDICTED: Apis mellifera similar to Papilin CG33103-PB, isoform B, transcript variant 1 (LOC413021), mRNA]	SET: OGS; Dmel Ortholog - C. Elsik Feb_2007: FBgn0003137; Best Dmel 5.1 match: FBgn0003137, blastp escore 0E+00;	-0.197149	0.00206247	0.00362159
AM09555	GB16978-RA [PREDICTED: Apis mellifera similar to CG3835-PA, isoform A (LOC726115), mRNA]	SET: OGS; Dmel Ortholog - C. Elsik Feb_2007: FBgn0023507; Best Dmel 5.1 match: FBgn0023507, blastp escore 2E-136;	0.266334	0.00204753	0.00362159
AM10901	GB18337-RA [PREDICTED: Apis mellifera similar to CG2774-PA, transcript variant 2 (LOC725492), mRNA]	SET: OGS; Dmel Ortholog - C. Elsik Feb_2007: FBgn0031534; Best Dmel 5.1 match: FBgn0031534, blastp escore 6E-52;	-0.280712	0.00207464	0.00362159
AM00468	DB733296 RIKEN full-length enriched honey bee cDNA library, head Apis mellifera cDNA clone BH10018N18 5', mRNA sequence	SET: UI_EST BH1B0018N18T3;	0.311024	0.00208648	0.00362961
AM11745	GB19191-RA [PREDICTED: Apis mellifera similar to Sarcoglycan CG14808-PA, transcript variant 2 (LOC551772), mRNA]	SET: OGS; Dmel Ortholog - C. Elsik Feb_2007: FBgn0025391; Best Dmel 5.1 match: FBgn0025391, blastp escore 3E-69;	-0.490892	0.00212621	0.00368592
AM02514	BB160021B20B02.5 Bee Brain Normalized Library, BB16 Apis mellifera cDNA clone BB160021B20B02 5', mRNA sequence	SET: UI_EST BI516251;	0.341042	0.00213997	0.00369699
AM07507	GB14915-RA [PREDICTED: Apis mellifera similar to Probable cytochrome P450 305a1 (CYPCCCVA1) (LOC551632), partial mRNA]	SET: OGS; Best Dmel 5.1 match: FBgn0036910, blastp escore 5E-79;	0.315235	0.00222898	0.00382437
AM10383	GB17811-RA [PREDICTED: Apis mellifera similar to CG17257-PB, isoform B (LOC410985), mRNA]	SET: OGS; Best Dmel 5.1 match: FBgn0031495, blastp escore 3E-42;	0.312801	0.00222154	0.00382437
AM06251	GB13653-RA	SET: OGS; Best Dmel 5.1 match: FBgn0005614, blastp escore 4E-27;	0.3598	0.00224707	0.00384226
AM06306	GB13708-RA [PREDICTED: Apis mellifera similar to CG15111-PB, isoform B (LOC411927), mRNA]	SET: OGS; Dmel Ortholog - C. Elsik Feb_2007: FBgn0034419; Best Dmel 5.1 match: FBgn0034419, blastp escore 9E-79;	0.256378	0.00227737	0.00388083
AM00202	GB30201-RA	SET: OGS; Best Dmel 5.1 match: FBgn0032096, blastp escore 5E-08;	0.304678	0.00230207	0.00389772
AM03306	GB10681-RA [PREDICTED: Apis mellifera similar to CG6763-PA (LOC411406), mRNA]	SET: OGS; Dmel Ortholog - C. Elsik Feb_2007: FBgn0039069; Best Dmel 5.1 match: FBgn0039069, blastp escore 1E-69;	-0.224488	0.00230285	0.00389772
AM06949	GB14351-RA [PREDICTED: Apis mellifera similar to popeye domain containing 1 (LOC726152), mRNA]	SET: OGS; Best Dmel 5.1 match: FBgn0031150, blastp escore 1E-25;	-0.206734	0.00231607	0.00390691
AM04838	GB12219-RA [PREDICTED: Apis mellifera similar to G protein pathway suppressor 1 isoform 2, transcript variant 1 (LOC409357), mRNA]	SET: OGS; Dmel Ortholog - C. Elsik Feb_2007: FBgn0027057; Best Dmel 5.1 match: FBgn0027057, blastp escore 0E+00;	0.239907	0.00233776	0.00392204
AM06465	GB13866-RA [PREDICTED: Apis mellifera similar to axonemal dynein light chain (LOC551085), mRNA]	SET: OGS; Dmel Ortholog - C. Elsik Feb_2007: FBgn0037962; Best Dmel 5.1 match: FBgn0037962, blastp escore 2E-80;	0.289569	0.0023407	0.00392204
AM00936R	DB751099 RIKEN full-length enriched honey bee cDNA library, head Apis mellifera cDNA clone BH10081L02 5', mRNA sequence	SET: UI_EST BH1B0081L02T3;	0.315492	0.00240712	0.00394107
AM02007	DB758791 RIKEN full-length enriched honey bee cDNA library, head Apis mellifera cDNA clone BH10014K10 3', mRNA sequence	SET: UI_EST BI512289;	0.352058	0.00238656	0.00394107
AM02139	NW_001253038.1 SET: UI_EST BI513419; Apis mellifera linkage group 12 genomic contig, reference assembly (based on Amel_4.0 Group12.11)	SET: UI_EST BI513419;	-0.203864	0.00240686	0.00394107
AM02745	GB10117-RA [PREDICTED: Apis mellifera similar to dpr8 CG32600-PA (LOC724734), mRNA]	SET: OGS; Dmel Ortholog - C. Elsik Feb_2007: FBgn0033243; Best Dmel 5.1 match: FBgn0033243, blastp escore 1E-16;	-0.257035	0.0023794	0.00394107
AM03617	GB10995-RA [PREDICTED: Apis mellifera similar to CG33205-PB, isoform B (LOC725594), mRNA]	Also matches: GB10995-RB; Dmel Ortholog - C. Elsik Feb_2007: FBgn0053205; Best Dmel 5.1 match: FBgn0053205, blastp escore 5E-54;	0.363195	0.00237545	0.00394107
AM04005	GB11382-RA [PREDICTED: Apis mellifera hypothetical protein LOC725517 (LOC725517), mRNA]	SET: OGS; Dmel Ortholog - C. Elsik Feb_2007: FBgn0031018; Best Dmel 5.1 match: FBgn0031018, blastp escore 5E-08;	0.273532	0.00239617	0.00394107
AM08400	GB15818-RA [PREDICTED: Apis mellifera similar to CG1518-PA, transcript variant 1 (LOC409265), mRNA]	SET: OGS; Dmel Ortholog - C. Elsik Feb_2007: FBgn0031149; Best Dmel 5.1 match: FBgn0031149, blastp escore 0E+00;	0.224936	0.00237653	0.00394107
AM00175	GB30504-RA [PREDICTED: Apis mellifera similar to CG17484-PA.3 (LOC408311), mRNA]	Also matches: GB30128-RA; Dmel Ortholog - C. Elsik Feb_2007: FBgn0015587; Best Dmel 5.1 match: FBgn0015587, blastp escore 0E+00;	-0.394852	0.00242428	0.00395623
AM06066	GB13462-RA	SET: OGS;	0.208135	0.00244582	0.00397843
AM00252	XM_001121145.1 [PREDICTED: Apis mellifera putative chemosensory receptor 2 (LOC725384), mRNA]	Best Dmel 5.1 match: FBgn0037324, blastp escore 8E-172;	0.385357	0.00248848	0.00400335
AM01754	BB170029B10D01.5 Bee Brain Normalized/Subtracted Library, BB17 Apis mellifera cDNA clone BB170029B10D01 5', mRNA sequence	SET: UI_EST BI509903;	0.269126	0.0024886	0.00400335
AM06386	GB13787-RA [PREDICTED: Apis mellifera similar to Task6 CG9637-PA (LOC411036), mRNA]	SET: OGS; Dmel Ortholog - C. Elsik Feb_2007: FBgn0038165; Best Dmel 5.1 match: FBgn0038165, blastp escore 3E-135;	-0.391999	0.00249161	0.00400335
AM06786	GB14187-RA	SET: OGS; Dmel Ortholog - C. Elsik Feb_2007: FBgn0036583; Best Dmel 5.1 match: FBgn0036583, blastp escore 2E-11;	-0.307088	0.00249311	0.00400335
AM00204	GB30261-RA	SET: OGS; Also matches: GB30259-RA;	0.274972	0.00252499	0.00401594
AM01079	BB170014A10A04.5 Bee Brain Normalized/Subtracted Library, BB17 Apis mellifera cDNA clone BB170014A10A04 5', mRNA sequence	0	0.343932	0.0025131	0.00401594
AM02523	NW_001260200.1 SET: UI_EST BI516405; Apis mellifera genomic contig, reference assembly (based on Amel_4.0 GroupUn.124)	SET: UI_EST BI516405;	0.365413	0.00252431	0.00401594
AM02282	BB160015B10E10.5 Bee Brain Normalized Library, BB16 Apis mellifera cDNA clone BB160015B10E10 5', mRNA sequence	SET: UI_EST BI514547;	-0.260179	0.00255625	0.004043
AM03721	GB11097-RA [PREDICTED: Apis mellifera similar to CG1208-PA (LOC726485), mRNA]	SET: OGS; Best Dmel 5.1 match: FBgn0036316, blastp escore 2E-46;	0.210404	0.00255814	0.004043
AM06303	GB13705-RA [PREDICTED: Apis mellifera similar to loquacious CG6866-PB, isoform B (LOC725512), mRNA]	SET: OGS; Best Dmel 5.1 match: FBgn0032515, blastp escore 5E-25;	-0.261675	0.00257559	0.00405699
AM11333	GB18773-RA [PREDICTED: Apis mellifera similar to dally-like CG32146-PA, isoform A (LOC552340), mRNA]	SET: OGS; Best Dmel 5.1 match: FBgn0041604, blastp escore 1E-95;	-0.160268	0.0025832	0.00405699
AM09417	GB16839-RA [PREDICTED: Apis mellifera similar to CG8026-PA, isoform A (LOC410062), mRNA]	SET: OGS; Dmel Ortholog - C. Elsik Feb_2007: FBgn0033391; Best Dmel 5.1 match: FBgn0033391, blastp escore 4E-117;	0.367027	0.00259141	0.00405718
AM03155	GB10528-RA	SET: OGS;	0.26644	0.00260431	0.00406467
AM00577	DB764542 RIKEN full-length enriched honey bee cDNA library, head Apis mellifera cDNA clone BH10034K10 3', mRNA sequence	SET: UI_EST BH1B0034K10M3;	0.230489	0.00267735	0.00412724
AM02389	[Antisense] XM_001120203.1 [PREDICTED: Apis mellifera similar to CG2774-PA, transcript variant 1 (LOC725492), mRNA]	SET: UI_EST BI515376; Also matches: XM_001120260.1; Best Dmel 5.1 match: FBgn0031534, blastp escore 9E-104;	0.400066	0.00267519	0.00412724
AM08769	GB16192-RA	SET: OGS; Best Dmel 5.1 match: FBgn0033921, blastp escore 2E-08;	0.241165	0.00267706	0.00412724
AM11430	GB18873-RA	SET: OGS;	0.184887	0.00265901	0.00412724
AM07045	GB14447-RA [PREDICTED: Apis mellifera similar to coiled-coil domain containing 19 (LOC412021), mRNA]	SET: OGS; Dmel Ortholog - C. Elsik Feb_2007: FBgn0037162; Best Dmel 5.1 match: FBgn0037162, blastp escore 2E-50;	-0.324664	0.00269811	0.00413818
AM11191	GB18630-RA [PREDICTED: Apis mellifera similar to nudix (nucleoside diphosphate linked moiety X)-type motif 21, transcript variant 2 (LOC552140), mRNA]	SET: OGS; Dmel Ortholog - C. Elsik Feb_2007: FBgn0035987; Best Dmel 5.1 match: FBgn0035987, blastp escore 1E-116;	-0.310718	0.00271749	0.00413818
AM11771	GB19217-RA [PREDICTED: Apis mellifera similar to Organic anion transporting polypeptide 26F CG31634-PA (LOC552333), mRNA]	SET: OGS; Best Dmel 5.1 match: FBgn0051634, blastp escore 8E-147;	-0.196617	0.00270292	0.00413818
AM11978	GB19426-RA	SET: OGS;	-0.22192	0.00271701	0.00413818
AM06759	GB14159-RA [PREDICTED: Apis mellifera similar to CG31142-PA (LOC726160), mRNA]	SET: OGS; Also matches: XM_623524.2; Dmel Ortholog - C. Elsik Feb_2007: FBgn0047114; Best Dmel 5.1 match: FBgn0047114, blastp escore 1E-06;	0.333553	0.00273606	0.00414129
AM08552	GB15971-RA [PREDICTED: Apis mellifera similar to CG11048-PA (LOC412641), mRNA]	SET: OGS; Dmel Ortholog - C. Elsik Feb_2007: FBgn0034487; Best Dmel 5.1 match: FBgn0034487, blastp escore 2E-146;	-0.288912	0.00273219	0.00414129
AM01927	BB160006B20D10.5 Bee Brain Normalized Library, BB16 Apis mellifera cDNA clone BB160006B20D10 5', mRNA sequence	SET: UI_EST BI511715;	-0.255842	0.00274638	0.00414438
AM03442	GB10817-RA	SET: OGS; Best Dmel 5.1 match: FBgn0030940, blastp escore 5E-13;	-0.249519	0.00278618	0.00417189
AM04170	GB11550-RA [PREDICTED: Apis mellifera hypothetical LOC552685 (LOC552685), mRNA]	SET: OGS; Dmel Ortholog - C. Elsik Feb_2007: FBgn0038819; Best Dmel 5.1 match: FBgn0038819, blastp escore 3E-11;	-0.166727	0.00280624	0.00417189
AM06239	GB13641-RA [PREDICTED: Apis mellifera similar to mitochondrial ribosomal protein S28 CG5497-PA (LOC725538), mRNA]	SET: OGS; Dmel Ortholog - C. Elsik Feb_2007: FBgn0034361; Best Dmel 5.1 match: FBgn0034361, blastp escore 9E-37;	0.366464	0.00280358	0.00417189
AM09814	GB19396-RA [PREDICTED: Apis mellifera similar to Rab3 GTPase-activating protein catalytic subunit (LOC411637), mRNA]	SET: OGS; Also matches: GB17239-RA,XM_001123297.1; Best Dmel 5.1 match: FBgn0051935, blastp escore 7E-112;	0.434615	0.00279235	0.00417189
AM11648	GB19093-RA [PREDICTED: Apis mellifera similar to Guanine nucleotide-binding protein G(o) subunit alpha 47A (LOC726858), partial mRNA]	SET: OGS; Dmel Ortholog - C. Elsik Feb_2007: FBgn0001122; Best Dmel 5.1 match: FBgn0001122, blastp escore 2E-47;	-0.214865	0.00279003	0.00417189
AM00581	DB781532 RIKEN full-length enriched honey bee cDNA library, head Apis mellifera cDNA clone BH10094N21 3', mRNA sequence	SET: UI_EST BH1B0035D07M3;	0.275834	0.00283477	0.00419177
AM05152	GB12536-RA [PREDICTED: Apis mellifera similar to CG9297-PA, isoform A (LOC727597), mRNA]	SET: OGS; Best Dmel 5.1 match: FBgn0038181, blastp escore 1E-75;	0.302204	0.00283635	0.00419177
AM10578	GB18005-RA [PREDICTED: Apis mellifera similar to Es2 CG1474-PA (LOC412314), mRNA]	SET: OGS; Dmel Ortholog - C. Elsik Feb_2007: FBgn0023506; Best Dmel 5.1 match: FBgn0023506, blastp escore 7E-93;	-0.245504	0.00287228	0.00422245
AM12652	GB20104-RA [PREDICTED: Apis mellifera similar to germinal histone H4 (LOC725230), mRNA]	SET: OGS; Dmel Ortholog - C. Elsik Feb_2007: FBgn0013981; Best Dmel 5.1 match: FBgn0053909, blastp escore 2E-54;	-0.214097	0.00287397	0.00422245
AM01701	NW_001260068.1 SET: UI_EST BI509389; Apis mellifera genomic contig, reference assembly (based on Amel_4.0 GroupUn.112)	SET: UI_EST BI509389;	0.318247	0.00288652	0.00422303
AM11419	GB18862-RA [PREDICTED: Apis mellifera similar to Multiple inositol polyphosphate phosphatase 1 CG4123-PA, isoform A (LOC724619), partial mRNA]	SET: OGS; Best Dmel 5.1 match: FBgn0026061, blastp escore 4E-27;	0.248304	0.00289121	0.00422303
AM01318	BB170023B10G02.5 Bee Brain Normalized/Subtracted Library, BB17 Apis mellifera cDNA clone BB170023B10G02 5', mRNA sequence	SET: UI_EST BI505422;	0.245266	0.00290315	0.00422813
AM00586	DB737757 RIKEN full-length enriched honey bee cDNA library, head Apis mellifera cDNA clone BH10035H04 5', mRNA sequence	SET: UI_EST BH1B0035H04T3;	0.312015	0.00292763	0.00424859
AM00602	DB738371 RIKEN full-length enriched honey bee cDNA library, head Apis mellifera cDNA clone BH10037H13 5', mRNA sequence	SET: UI_EST BH1B0037H13T3;	0.283088	0.00293415	0.00424859
AM00161	GB11871-RA Dscam exon 10.4	SET: Dscam exon 10.4;	-0.229594	0.00298189	0.00430158
AM00276	GB30453-RA	SET: OGS; Best Dmel 5.1 match: FBgn0038798, blastp escore 8E-13;	0.434843	0.00299651	0.00430158
AM07239	GB14642-RA [PREDICTED: Apis mellifera similar to sallimus CG1915-PC, isoform C (LOC551181), mRNA]	SET: OGS; Best Dmel 5.1 match: FBgn0003432, blastp escore 0E+00;	-0.247369	0.00299086	0.00430158
AM02473	BB160013A20A12.5 Bee Brain Normalized Library, BB16 Apis mellifera cDNA clone BB160013A20A12 5', mRNA sequence	SET: UI_EST BI515978;	0.286899	0.00302135	0.00432485
AM12221	GB19673-RA [PREDICTED: Apis mellifera similar to parcas CG7761-PA (LOC552162), partial mRNA]	SET: OGS; Best Dmel 5.1 match: FBgn0033988, blastp escore 5E-85;	-0.197429	0.00312306	0.0044506
AM12868R	NW_001253365.1 SET: JDE_EST jdeD16_3DEF1; Apis mellifera linkage group 5 genomic contig, reference assembly (based on Amel_4.0 Group5.7)	SET: JDE_EST jdeD16_3DEF1;	0.305129	0.00312697	0.0044506
AM12354	GB19807-RA [PREDICTED: Apis mellifera similar to CG8545-PA (LOC726212), mRNA]	SET: OGS; Best Dmel 5.1 match: FBgn0033741, blastp escore 7E-166;	0.236036	0.00314175	0.00445898
AM10551	GB17978-RA [PREDICTED: Apis mellifera similar to Nuclear transcription factor Y subunit gamma (Nuclear transcription factor Y subunit C) (NF-YC) (CAAT-box DNA-binding protein subunit C) (CCAAT-binding transcription factor subunit C) (CBF-C) (LOC408615), mRNA]	SET: OGS;	0.245798	0.00318635	0.00450949
AM02397	[Antisense] XM_392795.3 [PREDICTED: Apis mellifera similar to RAB11 family interacting protein 4 (class II) (LOC409274), mRNA]	SET: UI_EST BI515422;	0.243386	0.00323822	0.00455716
AM09220	GB16642-RA	SET: OGS; Best Dmel 5.1 match: FBgn0028692, blastp escore 3E-121;	0.435617	0.00323048	0.00455716
AM00183	GB30121-RA	Best Dmel 5.1 match: FBgn0030204, blastp escore 2E-11;	0.294044	0.00327829	0.00459327
AM01124	BB170017B20F06.5 Bee Brain Normalized/Subtracted Library, BB17 Apis mellifera cDNA clone BB170017B20F06 5', mRNA sequence	SET: UI_EST BI503606;	-0.282595	0.00328222	0.00459327
AM04467	GB11848-RA [PREDICTED: Apis mellifera similar to mab-2 CG4746-PA, transcript variant 1 (LOC550677), mRNA]	SET: OGS; Dmel Ortholog - C. Elsik Feb_2007: FBgn0029003; Best Dmel 5.1 match: FBgn0029003, blastp escore 0E+00;	-0.29707	0.0033261	0.00463565
AM10262	GB17689-RA [PREDICTED: Apis mellifera similar to CG11160-PA, isoform A (LOC725783), mRNA]	SET: OGS; Dmel Ortholog - C. Elsik Feb_2007: FBgn0030257; Best Dmel 5.1 match: FBgn0030257, blastp escore 7E-71;	0.244035	0.00333354	0.00463565
AM11121	GB18561-RA [PREDICTED: Apis mellifera similar to CG7082-PC, isoform C, transcript variant 2 (LOC551474), mRNA]	SET: OGS; Dmel Ortholog - C. Elsik Feb_2007: FBgn0031401; Best Dmel 5.1 match: FBgn0031401, blastp escore 3E-56;	0.135131	0.00334026	0.00463565
AM00497	DB734458 RIKEN full-length enriched honey bee cDNA library, head Apis mellifera cDNA clone BH10022O16 5', mRNA sequence	SET: UI_EST BH1B0022O16T3;	0.350699	0.0033857	0.00466593
AM02095	BB160011A10A05.5 Bee Brain Normalized Library, BB16 Apis mellifera cDNA clone BB160011A10A05 5', mRNA sequence	SET: UI_EST BI513005;	-0.214225	0.00339001	0.00466593
AM03303	GB10677-RA	SET: OGS; Best Dmel 5.1 match: FBgn0038177, blastp escore 6E-27;	-0.328241	0.00338517	0.00466593
AM06658	GB14059-RA [PREDICTED: Apis mellifera similar to Nucleosome assembly protein 1-like 1 (NAP-1-related protein) (hNRP), transcript variant 1 (LOC550824), mRNA]	SET: OGS; Also matches: XM_623272.2; Dmel Ortholog - C. Elsik Feb_2007: FBgn0015268; Best Dmel 5.1 match: FBgn0015268, blastp escore 5E-90;	0.205464	0.00342071	0.00469527
AM01633	DB767378 RIKEN full-length enriched honey bee cDNA library, head Apis mellifera cDNA clone BH10044J10 3', mRNA sequence	SET: UI_EST BI508701;	0.244177	0.00345482	0.00472914
AM07207	GB14610-RA	SET: OGS; Best Dmel 5.1 match: FBgn0030940, blastp escore 3E-16;	0.311042	0.00347415	0.00474264
AM02540	BB170010A10D06.5 Bee Brain Normalized/Subtracted Library, BB17 Apis mellifera cDNA clone BB170010A10D06 5', mRNA sequence	SET: UI_EST BI516544;	0.324673	0.00348786	0.00474842
AM00818R	DB746708 RIKEN full-length enriched honey bee cDNA library, head Apis mellifera cDNA clone BH10066E22 5', mRNA sequence	SET: UI_EST BH1B0066E22T3;	-0.322037	0.00352633	0.00478778
AM00919	DB777273 RIKEN full-length enriched honey bee cDNA library, head Apis mellifera cDNA clone BH10079C24 3', mRNA sequence	SET: UI_EST BH1B0079C24M3;	0.325238	0.00356515	0.00482084
AM03953	GB11331-RA [PREDICTED: Apis mellifera similar to Protein cubitus interruptus (LOC551746), partial mRNA]	SET: OGS; Best Dmel 5.1 match: FBgn0004859, blastp escore 3E-160;	0.267946	0.00356992	0.00482084
AM00448	DB758812 RIKEN full-length enriched honey bee cDNA library, head Apis mellifera cDNA clone BH10014L17 3', mRNA sequence	SET: UI_EST BH1B0014L17M3;	0.503975	0.0035995	0.00482178
AM01110	NW_001253325.1 SET: UI_EST BI503450; Apis mellifera linkage group 3 genomic contig, reference assembly (based on Amel_4.0 Group3.33)	SET: UI_EST BI503450;	0.446717	0.00358152	0.00482178
AM10976	GB18413-RA [PREDICTED: Apis mellifera similar to Syntrophin-like 2 CG4905-PA, isoform A (LOC552345), mRNA]	SET: OGS; Dmel Ortholog - C. Elsik Feb_2007: FBgn0034135; Best Dmel 5.1 match: FBgn0034135, blastp escore 0E+00;	-0.252277	0.00359366	0.00482178
AM10729	GB18161-RA [Apis mellifera apamin protein (Apamin), mRNA]	SET: OGS;	0.370797	0.00361418	0.00482855
AM07336	GB14739-RA	SET: OGS; Best Dmel 5.1 match: FBgn0026385, blastp escore 2E-09;	0.232528	0.00363147	0.0048298
AM10417	GB17846-RA [PREDICTED: Apis mellifera similar to CG9044-PA (LOC551422), mRNA]	SET: OGS; Best Dmel 5.1 match: FBgn0031752, blastp escore 5E-15;	0.256919	0.0036344	0.0048298
AM00795R	DB772778 RIKEN full-length enriched honey bee cDNA library, head Apis mellifera cDNA clone BH10064A05 3', mRNA sequence	SET: UI_EST BH1B0064A05M3;	0.309074	0.0036494	0.0048369
AM07851	GB15262-RA [PREDICTED: Apis mellifera similar to CG7384-PA (LOC410247), mRNA]	SET: OGS; Dmel Ortholog - C. Elsik Feb_2007: FBgn0083945; Best Dmel 5.1 match: FBgn0083945, blastp escore 1E-148;	0.177806	0.00366953	0.00485075
AM03915	GB11292-RA	SET: OGS; Best Dmel 5.1 match: FBgn0037626, blastp escore 4E-06;	0.203951	0.00373353	0.00488848
AM07028	GB30170-RA	SET: OGS; Best Dmel 5.1 match: FBgn0038798, blastp escore 5E-17;	0.36786	0.00371505	0.00488848
AM08465	GB15884-RA	SET: OGS; Dmel Ortholog - C. Elsik Feb_2007: FBgn0010407; Best Dmel 5.1 match: FBgn0010407, blastp escore 5E-178;	-0.24132	0.0037371	0.00488848
AM09447	GB16870-RA	SET: OGS;	0.259901	0.0037321	0.00488848
AM01108	BB170029B10C10.5 Bee Brain Normalized/Subtracted Library, BB17 Apis mellifera cDNA clone BB170029B10C10 5', mRNA sequence	SET: UI_EST BI503437;	0.291417	0.00379079	0.0049458
AM09469	GB16892-RA [PREDICTED: Apis mellifera similar to Neosin CG8614-PA (LOC551309), mRNA]	SET: OGS; Dmel Ortholog - C. Elsik Feb_2007: FBgn0024542; Best Dmel 5.1 match: FBgn0024542, blastp escore 4E-48;	0.18677	0.00381306	0.00496193
AM00462	DB774886 RIKEN full-length enriched honey bee cDNA library, head Apis mellifera cDNA clone BH10071E04 3', mRNA sequence	SET: UI_EST BH1B0017B12M3;	0.472532	0.0038778	0.0050331
AM07247	GB14650-RA [PREDICTED: Apis mellifera similar to CG18317-PA, transcript variant 2 (LOC409122), mRNA]	SET: OGS; Also matches: XM_392647.3; Dmel Ortholog - C. Elsik Feb_2007: FBgn0031359; Best Dmel 5.1 match: FBgn0031359, blastp escore 2E-105;	-0.308452	0.00390433	0.00505444
AM01991	DB761064 RIKEN full-length enriched honey bee cDNA library, head Apis mellifera cDNA clone BH10022J18 3', mRNA sequence	SET: UI_EST BI512140;	-0.24653	0.00395934	0.00506783
AM08087	GB15502-RA	SET: OGS;	0.291253	0.00393772	0.00506783
AM08941	GB16360-RA [PREDICTED: Apis mellifera similar to Activator 1 140 kDa subunit (Replication factor C large subunit) (Germline transcription factor 1) (LOC413807), mRNA]	SET: OGS; Best Dmel 5.1 match: FBgn0004913, blastp escore 0E+00;	0.339234	0.00394986	0.00506783
AM11311	GB18751-RA [PREDICTED: Apis mellifera similar to CG2145-PA (LOC552734), mRNA]	SET: OGS; Dmel Ortholog - C. Elsik Feb_2007: FBgn0038381; Best Dmel 5.1 match: FBgn0030251, blastp escore 8E-68;	-0.500491	0.00396524	0.00506783
AM12133	GB19580-RA [PREDICTED: Apis mellifera similar to Syntaxin 1A CG31136-PA (LOC410279), mRNA]	SET: OGS; Also matches: GB19580-RB; Dmel Ortholog - C. Elsik Feb_2007: FBgn0013343; Best Dmel 5.1 match: FBgn0013343, blastp escore 2E-116;	-0.36704	0.00396101	0.00506783
AM01751	BB170028A10D11.5 Bee Brain Normalized/Subtracted Library, BB17 Apis mellifera cDNA clone BB170028A10D11 5', mRNA sequence	SET: UI_EST BI509892;	0.308918	0.00398796	0.00508389
AM04361	GB30038-RA [PREDICTED: Apis mellifera similar to Dihydroorotate dehydrogenase, mitochondrial precursor (Dihydroorotate oxidase) (DHOdehase) (LOC410603), mRNA]	SET: OGS; Best Dmel 5.1 match: FBgn0030715, blastp escore 2E-18;	0.351568	0.0039982	0.00508401
AM00634	DB732103 RIKEN full-length enriched honey bee cDNA library, head Apis mellifera cDNA clone BH10014D14 5', mRNA sequence	SET: UI_EST BH1B0042B08T3;	0.246374	0.00408343	0.00516616
AM00646	DB767153 RIKEN full-length enriched honey bee cDNA library, head Apis mellifera cDNA clone BH10043L13 3', mRNA sequence	SET: UI_EST BH1B0043L13M3;	0.262957	0.0040736	0.00516616
AM01253	BB170008A10F07.5 Bee Brain Normalized/Subtracted Library, BB17 Apis mellifera cDNA clone BB170008A10F07 5', mRNA sequence	SET: UI_EST BI504856;	0.354468	0.00417891	0.00525894
AM06502R	[Antisense] GB13904-RA	SET: OGS; Best Dmel 5.1 match: FBgn0031707, blastp escore 3E-04;	0.35388	0.00418826	0.00525894
AM00052R	NW_001253238.1 SET: miRNA 230-22:Contig689:10328:10406:+; Apis mellifera linkage group 1 genomic contig, reference assembly (based on Amel_4.0 Group1.75)	SET: miRNA 230-22:Contig689:10328:10406:+;	0.193738	0.00420944	0.00525917
AM10146	GB17574-RA [PREDICTED: Apis mellifera similar to chromosome condensation protein G (LOC413691), mRNA]	SET: OGS; Dmel Ortholog - C. Elsik Feb_2007: FBgn0033795; Best Dmel 5.1 match: FBgn0033795, blastp escore 3E-88;	0.250275	0.00419968	0.00525917
AM09347	GB16769-RA	SET: OGS; Best Dmel 5.1 match: FBgn0034558, blastp escore 1E-10;	0.219594	0.00422997	0.00526073
AM09559	GB16982-RA [PREDICTED: Apis mellifera hypothetical protein LOC725277 (LOC725277), mRNA]	SET: OGS; Dmel Ortholog - C. Elsik Feb_2007: FBgn0035146; Best Dmel 5.1 match: FBgn0035146, blastp escore 2E-91;	0.215144	0.00423169	0.00526073
AM01313	BB170028B10E04.5 Bee Brain Normalized/Subtracted Library, BB17 Apis mellifera cDNA clone BB170028B10E04 5', mRNA sequence	SET: UI_EST BI505382;	0.237986	0.00426995	0.00528209
AM04241	GB11621-RA [PREDICTED: Apis mellifera similar to DEAD-box helicase Dbp80 (LOC552567), mRNA]	SET: OGS; Best Dmel 5.1 match: FBgn0037573, blastp escore 4E-74;	0.22688	0.00426605	0.00528209
AM00008	GB30209-RA Dscam exon 15 [Apis mellifera Down syndrome cell adhesion molecule (Dscam), mRNA]	SET: Dscam exon 15; Dmel Ortholog - C. Elsik Feb_2007: FBgn0033159; Best Dmel 5.1 match: FBgn0033159, blastp escore 0E+00;	-0.305554	0.00429023	0.0052941
AM03618	GB10995-RA [PREDICTED: Apis mellifera similar to CG33205-PB, isoform B (LOC725594), mRNA]	SET: OGS; Also matches: GB10995-RB; Dmel Ortholog - C. Elsik Feb_2007: FBgn0053205; Best Dmel 5.1 match: FBgn0053205, blastp escore 5E-54;	0.219257	0.00441478	0.00542223
AM08562	GB15981-RA	SET: OGS; Best Dmel 5.1 match: FBgn0023518, blastp escore 3E-13;	-0.185044	0.00441571	0.00542223
AM01512	BB170001B10C03.5 Bee Brain Normalized/Subtracted Library, BB17 Apis mellifera cDNA clone BB170001B10C03 5', mRNA sequence	SET: UI_EST BI507413;	0.276239	0.00443804	0.00542306
AM10404	GB17833-RA	SET: OGS; Best Dmel 5.1 match: FBgn0026432, blastp escore 1E-61;	0.286375	0.00443051	0.00542306
AM00512	DB761450 RIKEN full-length enriched honey bee cDNA library, head Apis mellifera cDNA clone BH10023N15 3', mRNA sequence	SET: UI_EST BH1B0023N15M3;	0.346014	0.00452835	0.00551237
AM10767	GB18201-RA [PREDICTED: Apis mellifera similar to CG14762-PA (LOC410373), mRNA]	SET: OGS; Dmel Ortholog - C. Elsik Feb_2007: FBgn0033250; Best Dmel 5.1 match: FBgn0033250, blastp escore 1E-163;	-0.246694	0.00453312	0.00551237
AM07789	GB15200-RA [PREDICTED: Apis mellifera similar to glycerol kinase isoform 2 (LOC409199), mRNA]	SET: OGS; Best Dmel 5.1 match: FBgn0025592, blastp escore 1E-167;	-0.208318	0.00454969	0.00551911
AM00961	DB752798 RIKEN full-length enriched honey bee cDNA library, head Apis mellifera cDNA clone BH10087H10 5', mRNA sequence	SET: UI_EST BH1B0087H10T3;	0.363466	0.00459409	0.00553243
AM09308	GB16729-RA [PREDICTED: Apis mellifera similar to Lipoic acid synthase CG5231-PA, isoform A (LOC552644), partial mRNA]	SET: OGS; Dmel Ortholog - C. Elsik Feb_2007: FBgn0029158; Best Dmel 5.1 match: FBgn0029158, blastp escore 1E-146;	0.358843	0.00458318	0.00553243
AM11110	GB18550-RA	SET: OGS;	-0.227494	0.00457444	0.00553243
AM11228	GB18667-RA [PREDICTED: Apis mellifera similar to CG1440-PA (LOC724901), mRNA]	SET: OGS; Dmel Ortholog - C. Elsik Feb_2007: FBgn0030038; Best Dmel 5.1 match: FBgn0030038, blastp escore 0E+00;	0.202813	0.00460483	0.00553243
AM05530	GB12918-RA	SET: OGS;	-0.256845	0.00463396	0.0055541
AM00130	NW_001253354.1 SET: Dscam exon 6.18; Apis mellifera linkage group 4 genomic contig, reference assembly (based on Amel_4.0 Group4.23)	SET: Dscam exon 6.18;	-0.226397	0.00467245	0.00557357
AM01455	BB170026B20E12.5 Bee Brain Normalized/Subtracted Library, BB17 Apis mellifera cDNA clone BB170026B20E12 5', mRNA sequence	SET: UI_EST BI506808;	0.246129	0.00467038	0.00557357
AM00086R	NW_001253226.1 SET: miRNA ame-mir-9a; Apis mellifera linkage group 1 genomic contig, reference assembly (based on Amel_4.0 Group1.64)	SET: miRNA ame-mir-9a;	0.373697	0.00471702	0.00560827
AM00432	DB761293 RIKEN full-length enriched honey bee cDNA library, head Apis mellifera cDNA clone BH10023F16 3', mRNA sequence	SET: UI_EST BH1B0012H09M3;	0.208091	0.00472879	0.00560827
AM00871	DB775234 RIKEN full-length enriched honey bee cDNA library, head Apis mellifera cDNA clone BH10072G19 3', mRNA sequence	SET: UI_EST BH1B0072G19M3;	0.407247	0.00476281	0.00560827
AM01440	BB170032A20A02.5 Bee Brain Normalized/Subtracted Library, BB17 Apis mellifera cDNA clone BB170032A20A02 5', mRNA sequence	SET: UI_EST BI506600;	0.277638	0.0048147	0.00560827
AM01807	BB170015B20E03.5 Bee Brain Normalized/Subtracted Library, BB17 Apis mellifera cDNA clone BB170015B20E03 5', mRNA sequence	SET: UI_EST BI510423;	0.346028	0.00475451	0.00560827
AM03345	GB10720-RA [PREDICTED: Apis mellifera similar to casein kinase 1, alpha 1 (LOC410129), mRNA]	SET: OGS; Dmel Ortholog - C. Elsik Feb_2007: FBgn0015024; Best Dmel 5.1 match: FBgn0015024, blastp escore 7E-148;	-0.245448	0.00478281	0.00560827
AM04264	GB11644-RA [PREDICTED: Apis mellifera similar to raptor (LOC551668), mRNA]	SET: OGS; Dmel Ortholog - C. Elsik Feb_2007: FBgn0029840; Best Dmel 5.1 match: FBgn0029840, blastp escore 0E+00;	0.16834	0.00483564	0.00560827
AM06730	GB14130-RA [PREDICTED: Apis mellifera similar to G1/S-specific cyclin-C (LOC412009), mRNA]	SET: OGS; Dmel Ortholog - C. Elsik Feb_2007: FBgn0004597; Best Dmel 5.1 match: FBgn0004597, blastp escore 7E-122;	0.222657	0.00481673	0.00560827
AM07171	GB30509-RA_2 [PREDICTED: Apis mellifera similar to sonic hedgehog (LOC726929), partial mRNA]	SET: OGS; Dmel Ortholog - C. Elsik Feb_2007: FBgn0004644; Best Dmel 5.1 match: FBgn0004644, blastp escore 4E-21;	0.203199	0.00483587	0.00560827
AM09794	GB30210-RA [PREDICTED: Apis mellifera similar to dachshund CG4952-PC, isoform C (LOC411009), mRNA]	SET: OGS; Also matches: GB30210-RB; Dmel Ortholog - C. Elsik Feb_2007: FBgn0005677; Best Dmel 5.1 match: FBgn0005677, blastp escore 5E-159;	-0.227432	0.00480912	0.00560827
AM09951	GB17378-RA [PREDICTED: Apis mellifera similar to CG6854-PC, isoform C (LOC551835), mRNA]	SET: OGS; Dmel Ortholog - C. Elsik Feb_2007: FBgn0036478; Best Dmel 5.1 match: FBgn0036478, blastp escore 0E+00;	0.187944	0.00479591	0.00560827
AM12838	NW_001253046.1 SET: JDE_EST jdeC19_; Apis mellifera linkage group 12 genomic contig, reference assembly (based on Amel_4.0 Group12.19)	SET: JDE_EST jdeC19_;	0.201906	0.00479194	0.00560827
AM00340	AM00340 Unknown [Arrayset: OGS, AmelCPR25-PA Group9.22_386587_386931]	SET: OGS;	-0.370191	0.00492379	0.00567085
AM01899	BB160005B10A04.5 Bee Brain Normalized Library, BB16 Apis mellifera cDNA clone BB160005B10A04 5', mRNA sequence	SET: UI_EST BI511347;	0.216017	0.00492303	0.00567085
AM05028	GB12411-RA	SET: OGS; Best Dmel 5.1 match: FBgn0003432, blastp escore 0E+00;	0.35296	0.00491131	0.00567085
AM12612	GB30122-RA [PREDICTED: Apis mellifera similar to RecQ4 CG7487-PA (LOC410301), mRNA]	SET: OGS; Dmel Ortholog - C. Elsik Feb_2007: FBgn0040290; Best Dmel 5.1 match: FBgn0040290, blastp escore 0E+00;	0.199356	0.00502114	0.00574336
AM12851	GB30268-RA [PREDICTED: Apis mellifera similar to Glutathione S transferase S1 CG8938-PA, isoform A (LOC552283), partial mRNA]	SET: JDE_EST jdeC35_; Best Dmel 5.1 match: FBgn0010226, blastp escore 8E-37;	0.298997	0.0050126	0.00574336
AM10840	GB18275-RA [PREDICTED: Apis mellifera similar to CG11722-PA (LOC726208), mRNA]	SET: OGS; Dmel Ortholog - C. Elsik Feb_2007: FBgn0037777; Best Dmel 5.1 match: FBgn0037777, blastp escore 1E-20;	0.300535	0.00503782	0.00574931
AM03029	GB10401-RA [PREDICTED: Apis mellifera similar to CG13126-PA (LOC726519), mRNA]	SET: OGS; Best Dmel 5.1 match: FBgn0032168, blastp escore 4E-50;	0.190757	0.00508057	0.00578493
AM12863R	DB776888 RIKEN full-length enriched honey bee cDNA library, head Apis mellifera cDNA clone BH10077O20 3', mRNA sequence	SET: JDE_EST jdeC47_;	0.312192	0.00510848	0.00580351
AM01013	DB754387 RIKEN full-length enriched honey bee cDNA library, head Apis mellifera cDNA clone BH10093C06 5', mRNA sequence	SET: UI_EST BH1B0093C06T3;	0.218422	0.0051455	0.00583235
AM07847	GB15258-RA	SET: OGS; Best Dmel 5.1 match: FBgn0030940, blastp escore 2E-04;	-0.307747	0.0051738	0.00585118
AM09913	GB17338-RA [PREDICTED: Apis mellifera similar to Transmembrane protein 50A (Small membrane protein 1) (LOC551794), mRNA]	SET: OGS; Dmel Ortholog - C. Elsik Feb_2007: FBgn0035528; Best Dmel 5.1 match: FBgn0035528, blastp escore 7E-28;	-0.258523	0.00524907	0.00592293
AM00273	GB30173-RA	SET: OGS; Best Dmel 5.1 match: FBgn0037322, blastp escore 5E-09;	-0.232148	0.00526131	0.0059234
AM00767R	DB744306 RIKEN full-length enriched honey bee cDNA library, head Apis mellifera cDNA clone BH10058B14 5', mRNA sequence	SET: UI_EST BH1B0058B14T3;	0.305924	0.00530673	0.00595403
AM07691	GB15100-RA [PREDICTED: Apis mellifera similar to CG15279-PA, isoform A (LOC725346), mRNA]	SET: OGS; Dmel Ortholog - C. Elsik Feb_2007: FBgn0028886; Best Dmel 5.1 match: FBgn0028886, blastp escore 0E+00;	0.212214	0.00532913	0.00595403
AM08634	GB16053-RA [PREDICTED: Apis mellifera putative zinc finger protein similar to ENSANGP00000004837 (LOC411166), mRNA]	SET: OGS; Dmel Ortholog - C. Elsik Feb_2007: FBgn0001325; Best Dmel 5.1 match: FBgn0001325, blastp escore 5E-95;	-0.201275	0.00533605	0.00595403
AM12055	GB19503-RA [PREDICTED: Apis mellifera similar to heat shock protein 8, transcript variant 1 (LOC410620), mRNA]	SET: OGS; Best Dmel 5.1 match: FBgn0001219, blastp escore 0E+00;	-0.322629	0.0053242	0.00595403
AM00009	GB30209-RA Dscam exon 16 [Apis mellifera Down syndrome cell adhesion molecule (Dscam), mRNA]	SET: Dscam exon 16; Dmel Ortholog - C. Elsik Feb_2007: FBgn0033159; Best Dmel 5.1 match: FBgn0033159, blastp escore 0E+00;	-0.217427	0.00542476	0.00603957
AM07634	GB15043-RA [PREDICTED: Apis mellifera similar to CG11679-PA (LOC725526), mRNA]	SET: OGS; Dmel Ortholog - C. Elsik Feb_2007: FBgn0030678; Best Dmel 5.1 match: FBgn0030678, blastp escore 2E-60;	0.285897	0.00544807	0.00605207
AM11899	GB19346-RA [PREDICTED: Apis mellifera similar to CG32113-PA (LOC412701), mRNA]	SET: OGS; Best Dmel 5.1 match: FBgn0052113, blastp escore 0E+00;	-0.226909	0.00547744	0.00607124
AM01392	NW_001252999.1 SET: UI_EST BI506126; Apis mellifera linkage group 11 genomic contig, reference assembly (based on Amel_4.0 Group11.14)	SET: UI_EST BI506126;	0.316216	0.00555472	0.0061433
AM07543	GB14952-RA	SET: OGS; Best Dmel 5.1 match: FBgn0035048, blastp escore 8E-14;	0.219183	0.00559749	0.00617697
AM04329	GB11709-RA	SET: OGS; Best Dmel 5.1 match: FBgn0038570, blastp escore 2E-40;	0.250073	0.00577389	0.00635762
AM00965R	DB752911 RIKEN full-length enriched honey bee cDNA library, head Apis mellifera cDNA clone BH10087N18 5', mRNA sequence	SET: UI_EST BH1B0087N18T3;	0.243229	0.00578883	0.0063601
AM05714	GB13106-RA [PREDICTED: Apis mellifera similar to Cdk5 activator-like protein CG5387-PA (LOC411494), mRNA]	SET: OGS; Best Dmel 5.1 match: FBgn0037137, blastp escore 2E-09;	-0.241622	0.00582751	0.00638859
AM12886R	EST122 Apis mellifera female antennae Lambda ZAP II library Apis mellifera cDNA clone pAmfaF141 3' similar to Apis mellifera elongation factor-1alpha F2 gene, mRNA sequence	SET: JDE_EST jdeH06_1DEF7;	0.295027	0.00585242	0.00640189
AM12768	GB30101-RA [PREDICTED: Apis mellifera similar to plexin A CG11081-PA, isoform A (LOC410785), mRNA]	SET: OGS; Dmel Ortholog - C. Elsik Feb_2007: FBgn0025741; Best Dmel 5.1 match: FBgn0025741, blastp escore 0E+00;	-0.419589	0.00591704	0.00645847
AM05550	GB12938-RA	SET: OGS; Best Dmel 5.1 match: FBgn0030715, blastp escore 3E-15;	0.256416	0.00595182	0.00648231
AM12648	GB20100-RA	SET: OGS;	0.259389	0.00600503	0.00652608
AM04175	GB11555-RA [PREDICTED: Apis mellifera similar to anaphase promoting complex subunit 13 (LOC725643), mRNA]	SET: OGS; Dmel Ortholog - C. Elsik Feb_2007: FBgn0053981; Best Dmel 5.1 match: FBgn0053981, blastp escore 5E-16;	0.287715	0.00605151	0.00656235
AM06345	GB13746-RA [PREDICTED: Apis mellifera similar to CG5454-PA (LOC725416), mRNA]	SET: OGS; Dmel Ortholog - C. Elsik Feb_2007: FBgn0038667; Best Dmel 5.1 match: FBgn0038667, blastp escore 3E-48;	0.172095	0.00613485	0.00663836
AM10451	GB17880-RA [PREDICTED: Apis mellifera hypothetical protein LOC727588 (LOC727588), mRNA]	SET: OGS;	0.253652	0.00614897	0.0066393
AM00515R	DB734825 RIKEN full-length enriched honey bee cDNA library, head Apis mellifera cDNA clone BH10024D12 5', mRNA sequence	SET: UI_EST BH1B0024D12T3;	0.208665	0.00623386	0.00671229
AM00621	DB766420 RIKEN full-length enriched honey bee cDNA library, head Apis mellifera cDNA clone BH10041D13 3', mRNA sequence	SET: UI_EST BH1B0041D13M3;	0.314576	0.00624337	0.00671229
AM03396	GB10771-RA [PREDICTED: Apis mellifera epoxide hydrolase (LOC406152), mRNA]	SET: OGS; Dmel Ortholog - C. Elsik Feb_2007: FBgn0034405; Best Dmel 5.1 match: FBgn0010053, blastp escore 5E-111;	-0.144936	0.00627742	0.00673445
AM07278	GB14681-RA	SET: OGS; Best Dmel 5.1 match: FBgn0029893, blastp escore 3E-11;	-0.307586	0.00635772	0.00679151
AM11178	GB18617-RA [PREDICTED: Apis mellifera similar to CG6876-PA, transcript variant 1 (LOC410907), mRNA]	SET: OGS; Dmel Ortholog - C. Elsik Feb_2007: FBgn0036487; Best Dmel 5.1 match: FBgn0036487, blastp escore 0E+00;	-0.238959	0.00635299	0.00679151
AM06763	GB14163-RA [PREDICTED: Apis mellifera similar to CG11533-PA, isoform A (LOC411575), mRNA]	SET: OGS; Also matches: GB14163-RB; Dmel Ortholog - C. Elsik Feb_2007: FBgn0039908; Best Dmel 5.1 match: FBgn0039908, blastp escore 7E-116;	-0.1986	0.00638079	0.00680165
AM09488	GB16911-RA [PREDICTED: Apis mellifera similar to Excitatory amino acid transporter 1 CG3747-PA, isoform A (LOC412382), mRNA]	SET: OGS; Best Dmel 5.1 match: FBgn0026439, blastp escore 1E-152;	0.211945	0.00647515	0.00688758
AM00880	DB748641 RIKEN full-length enriched honey bee cDNA library, head Apis mellifera cDNA clone BH10073E20 5', mRNA sequence	SET: UI_EST BH1B0073E20T3;	0.155498	0.00649059	0.00688938
AM08456	GB15874-RA [PREDICTED: Apis mellifera similar to hydroxypyruvate isomerase homolog (LOC550985), partial mRNA]	SET: OGS; Dmel Ortholog - C. Elsik Feb_2007: FBgn0011770; Best Dmel 5.1 match: FBgn0011770, blastp escore 1E-36;	0.294304	0.00653907	0.00692616
AM00887	DB776115 RIKEN full-length enriched honey bee cDNA library, head Apis mellifera cDNA clone BH10075F19 3', mRNA sequence	SET: UI_EST BH1B0075F19M3;	0.333803	0.00655878	0.00693238
AM07103	GB14505-RA [PREDICTED: Apis mellifera similar to igloo CG18285-PA, isoform A (LOC552020), mRNA]	SET: OGS; Dmel Ortholog - C. Elsik Feb_2007: FBgn0013467; Best Dmel 5.1 match: FBgn0013467, blastp escore 3E-20;	-0.253797	0.00669877	0.00703581
AM08816	GB16236-RA [PREDICTED: Apis mellifera similar to pericardin CG5700-PB (LOC552446), mRNA]	SET: OGS; Best Dmel 5.1 match: FBgn0028573, blastp escore 8E-43;	0.275498	0.00668478	0.00703581
AM10059	GB17488-RA [PREDICTED: Apis mellifera similar to 40S ribosomal protein S20 (LOC726013), mRNA]	SET: OGS; Dmel Ortholog - C. Elsik Feb_2007: FBgn0019936; Best Dmel 5.1 match: FBgn0019936, blastp escore 1E-47;	0.237865	0.00701828	0.00735598
AM03733	GB11109-RA [PREDICTED: Apis mellifera similar to Ornithine carbamoyltransferase, mitochondrial precursor (OTCase) (Ornithine transcarbamylase) (LOC727179), partial mRNA]	SET: OGS; Best Dmel 5.1 match: FBgn0003189, blastp escore 2E-11;	-0.242099	0.00706183	0.00736013
AM05736	GB13128-RA [PREDICTED: Apis mellifera similar to tubulin, gamma complex associated protein 2 (LOC412823), partial mRNA]	SET: OGS; Dmel Ortholog - C. Elsik Feb_2007: FBgn0026430; Best Dmel 5.1 match: FBgn0026430, blastp escore 2E-144;	0.246534	0.0070596	0.00736013
AM09915	GB17340-RA	SET: OGS;	-0.204771	0.00706631	0.00736013
AM11412	GB30326-RA [PREDICTED: Apis mellifera similar to CG12014-PA (LOC724550), mRNA]	SET: OGS; Dmel Ortholog - C. Elsik Feb_2007: FBgn0035445; Best Dmel 5.1 match: FBgn0035445, blastp escore 3E-130;	0.218315	0.00719757	0.00748129
AM01018	DB781227 RIKEN full-length enriched honey bee cDNA library, head Apis mellifera cDNA clone BH10093L16 3', mRNA sequence	SET: UI_EST BH1B0093L16M3;	0.227862	0.00724552	0.00750617
AM01786	BB170030A10H09.5 Bee Brain Normalized/Subtracted Library, BB17 Apis mellifera cDNA clone BB170030A10H09 5', mRNA sequence	SET: UI_EST BI510171;	0.244985	0.00725147	0.00750617
AM00409	DB730912 RIKEN full-length enriched honey bee cDNA library, head Apis mellifera cDNA clone BH10009F23 5', mRNA sequence	SET: UI_EST BH1B0009F23T3;	0.265665	0.00734897	0.00759141
AM06984	GB14386-RA [PREDICTED: Apis mellifera similar to CG33786-PA, isoform A (LOC725234), mRNA]	SET: OGS; Best Dmel 5.1 match: FBgn0061362, blastp escore 2E-44;	0.1975	0.00770366	0.00794142
AM11359	GB18801-RA [PREDICTED: Apis mellifera similar to CG7970-PA (LOC551171), mRNA]	SET: OGS; Dmel Ortholog - C. Elsik Feb_2007: FBgn0035252; Best Dmel 5.1 match: FBgn0035252, blastp escore 2E-43;	0.32586	0.00775719	0.00798019
AM11296	GB18735-RA [Apis mellifera soluble guanylyl cyclase beta-3 (sGCbeta-3), mRNA]	SET: OGS; Dmel Ortholog - C. Elsik Feb_2007: FBgn0038295; Best Dmel 5.1 match: FBgn0038295, blastp escore 0E+00;	0.176391	0.00778863	0.00799612
AM06129	GB13528-RA [PREDICTED: Apis mellifera similar to WD repeat domain 75 (LOC550808), mRNA]	SET: OGS; Dmel Ortholog - C. Elsik Feb_2007: FBgn0032915; Best Dmel 5.1 match: FBgn0032915, blastp escore 6E-88;	0.290803	0.00789871	0.00808504
AM07415	GB30584-RA [PREDICTED: Apis mellifera similar to Pancreatic lipase-related protein 2 precursor (Secretory glycoprotein GP-3) (LOC726511), mRNA]	SET: OGS; Best Dmel 5.1 match: FBgn0030884, blastp escore 3E-38;	0.234546	0.00790753	0.00808504
AM11524	GB18968-RA [PREDICTED: Apis mellifera similar to CG8080-PA (LOC724260), mRNA]	SET: OGS; Best Dmel 5.1 match: FBgn0033373, blastp escore 3E-42;	-0.207261	0.00795485	0.00811686
AM11291	GB18730-RA [PREDICTED: Apis mellifera similar to cacophony CG1522-PA, isoform A (LOC408764), mRNA]	SET: OGS; Dmel Ortholog - C. Elsik Feb_2007: FBgn0005563; Best Dmel 5.1 match: FBgn0005563, blastp escore 0E+00;	-0.272841	0.00801617	0.00814625
AM11927	GB19374-RA [PREDICTED: Apis mellifera similar to Tropomyosin-2 (Tropomyosin I) (LOC413205), mRNA]	SET: OGS; Best Dmel 5.1 match: FBgn0004117, blastp escore 6E-103;	-0.328067	0.00800619	0.00814625
AM10211	GB17637-RA [PREDICTED: Apis mellifera similar to mitochondrial ribosomal protein S31 CG5904-PA (LOC727055), mRNA]	SET: OGS; Dmel Ortholog - C. Elsik Feb_2007: FBgn0036557; Best Dmel 5.1 match: FBgn0036557, blastp escore 3E-40;	0.359519	0.00819078	0.00830685
AM00663R	DB740877 RIKEN full-length enriched honey bee cDNA library, head Apis mellifera cDNA clone BH10046B06 5', mRNA sequence	SET: UI_EST BH1B0046B06T3;	0.426644	0.00841632	0.00851834
AM00534	DB761954 RIKEN full-length enriched honey bee cDNA library, head Apis mellifera cDNA clone BH10025I02 3', mRNA sequence	SET: UI_EST BH1B0025I02M3;	0.205909	0.00843646	0.00852151
AM12201	GB19652-RA	SET: OGS;	0.359295	0.00866436	0.00873409
AM11769	GB19215-RA [PREDICTED: Apis mellifera similar to Aminolevulinate synthase CG3017-PA (LOC413228), mRNA]	SET: OGS; Dmel Ortholog - C. Elsik Feb_2007: FBgn0020764; Best Dmel 5.1 match: FBgn0020764, blastp escore 2E-175;	-0.224115	0.00869985	0.00875226
AM04344	GB11725-RA [PREDICTED: Apis mellifera similar to CG32699-PA (LOC550970), partial mRNA]	SET: OGS; Dmel Ortholog - C. Elsik Feb_2007: FBgn0052699; Best Dmel 5.1 match: FBgn0052699, blastp escore 3E-115;	-0.194259	0.00871802	0.00875296
AM12192	GB19641-RA	SET: OGS; Best Dmel 5.1 match: FBgn0036784, blastp escore 4E-06;	0.300122	0.00892681	0.00894466
AM01580	BB170001B20H09.5 Bee Brain Normalized/Subtracted Library, BB17 Apis mellifera cDNA clone BB170001B20H09 5', mRNA sequence	SET: UI_EST BI508087;	0.222841	0.00895937	0.00895937
