# Supplementary material for: Behavioral and molecular studies of quantitative differences in hygienic behavior in honeybees
Source: BMC Res Notes. 2016 Oct 21;9:474. doi: 10.1186/s13104-016-2269-y (PMC5073793; doi:10.1186/s13104-016-2269-y)
Supplement: Supplementary file 3 — Additional file 3: Table S3. DEGs associated with hygienic behavior (HB) in the low HB source. A modified t-test was performed on the log-transformed transcription ratios gained from 82 hybridizations between 138 hygienic worker bees and 138 non-hygienic siblings. Oligo Ids, Gene Ids, and Comments are quoted from the UIUC Honey bee oligo 13 K v1 annotation file (May 2007). [file 13104_2016_2269_MOESM3_ESM.xlsx]

## Sheet: Table S3
Table S3. DEGs associated with hygienic behavior in the low HB source. A modified t-test was performed on the log-transformed transcription ratios gained from 82 hybridizations between 138 hygienic worker bees and 138 non-hygienic siblings. Oligo Ids, Gene Ids, and Comments are quoted from the UIUC Honey bee oligo 13K v1 annotation file (May 2007).
Oligo ID	Gene ID	Comment	Transcription level	P	P adjusted
AM10884	GB18319-RA [PREDICTED: Apis mellifera similar to visceral mesodermal armadillo-repeats CG3572-PB, isoform B (LOC412679), partial mRNA]	SET: OGS; Dmel Ortholog - C. Elsik Feb_2007: FBgn0022960; Best Dmel 5.1 match: FBgn0022960, blastp escore 2E-56;	0.331502	3.59193e-07	0.000122844
AM04309	GB11689-RA [PREDICTED: Apis mellifera similar to TGF-beta receptor type-1 precursor (TGF-beta receptor type I) (TGFR-1) (TGF-beta type I receptor) (ESK2) (LOC550930), mRNA]	SET: OGS; Dmel Ortholog - C. Elsik Feb_2007: FBgn0011300; Best Dmel 5.1 match: FBgn0011300, blastp escore 1E-98;	-0.273506	2.27179e-06	0.000388476
AM00684	DB768367 RIKEN full-length enriched honey bee cDNA library, head Apis mellifera cDNA clone BH10048A20 3', mRNA sequence	SET: UI_EST BH1B0048A20M3;	-0.349703	1.53757e-05	0.000889339
AM01007	DB754097 RIKEN full-length enriched honey bee cDNA library, head Apis mellifera cDNA clone BH10092D15 5', mRNA sequence	SET: UI_EST BH1B0092D15T3;	0.245399	1.29301e-05	0.000889339
AM02411	BB160019B10C11.5 Bee Brain Normalized Library, BB16 Apis mellifera cDNA clone BB160019B10C11 5', mRNA sequence	SET: UI_EST BI515498;	-0.387993	1.56024e-05	0.000889339
AM06003	GB13400-RA [PREDICTED: Apis mellifera similar to Heat shock factor protein (HSF) (Heat shock transcription factor) (HSTF) (LOC411854), mRNA]	SET: OGS; Dmel Ortholog - C. Elsik Feb_2007: FBgn0001222; Best Dmel 5.1 match: FBgn0001222, blastp escore 6E-88;	-0.245464	1.20311e-05	0.000889339
AM00167	GB15141-RA Dscam exon 10.10	SET: Dscam exon 10.10;	-0.32331	2.61596e-05	0.00089466
AM02717	GB10089-RA [PREDICTED: Apis mellifera similar to SMC1 CG6057-PA (LOC724889), partial mRNA]	SET: OGS; Best Dmel 5.1 match: FBgn0040283, blastp escore 2E-55;	0.513361	2.3482e-05	0.00089466
AM06829	GB14230-RA [PREDICTED: Apis mellifera similar to Dynein heavy chain at 16F CG7092-PA (LOC411602), mRNA]	Best Dmel 5.1 match: FBgn0013809, blastp escore 0E+00;	0.561765	2.54317e-05	0.00089466
AM11100	GB18540-RA [PREDICTED: Apis mellifera similar to greatwall CG7719-PA (LOC411080), mRNA]	SET: OGS; Dmel Ortholog - C. Elsik Feb_2007: FBgn0004461; Best Dmel 5.1 match: FBgn0004461, blastp escore 5E-91;	0.247335	2.44613e-05	0.00089466
AM06178	GB13577-RA [PREDICTED: Apis mellifera similar to Adenosine deaminase acting on RNA CG12598-PA, isoform A (LOC408529), mRNA]	SET: OGS; Dmel Ortholog - C. Elsik Feb_2007: FBgn0026086; Best Dmel 5.1 match: FBgn0026086, blastp escore 4E-174;	-0.286141	3.47864e-05	0.00108154
AM01656	BB170010B20G12.5 Bee Brain Normalized/Subtracted Library, BB17 Apis mellifera cDNA clone BB170010B20G12 5', mRNA sequence	SET: UI_EST BI508922;	-0.302939	4.87574e-05	0.00116007
AM01889	BB160005A10H11.5 Bee Brain Normalized Library, BB16 Apis mellifera cDNA clone BB160005A10H11 5', mRNA sequence	SET: UI_EST BI511274;	-0.299792	5.42723e-05	0.00116007
AM02605	BB160014B10B04.5 Bee Brain Normalized Library, BB16 Apis mellifera cDNA clone BB160014B10B04 5', mRNA sequence	SET: UI_EST BI513729;	0.30529	5.20314e-05	0.00116007
AM06399	GB13800-RA [PREDICTED: Apis mellifera similar to CG31618-PA (LOC724678), mRNA]	SET: OGS; Best Dmel 5.1 match: FBgn0053862, blastp escore 8E-64;	-0.282615	5.20224e-05	0.00116007
AM10096	GB17525-RA	SET: OGS; Best Dmel 5.1 match: FBgn0003891, blastp escore 9E-52;	0.513741	4.19256e-05	0.00116007
AM06175	GB13574-RA	SET: OGS; Dmel Ortholog - C. Elsik Feb_2007: FBgn0042092; Best Dmel 5.1 match: FBgn0042092, blastp escore 3E-19;	0.304734	6.66113e-05	0.00127453
AM07818	GB15229-RA [PREDICTED: Apis mellifera similar to cytosolic ovarian carcinoma antigen 1 isoform b (LOC409757), mRNA]	SET: OGS; Dmel Ortholog - C. Elsik Feb_2007: FBgn0036317; Best Dmel 5.1 match: FBgn0036317, blastp escore 1E-133;	-0.200654	6.70803e-05	0.00127453
AM03353	GB10728-RA [PREDICTED: Apis mellifera similar to CG4813-PA (LOC725092), mRNA]	SET: OGS; Dmel Ortholog - C. Elsik Feb_2007: FBgn0039013; Best Dmel 5.1 match: FBgn0039013, blastp escore 2E-37;	-0.328994	8.20311e-05	0.00127521
AM04923	GB12304-RA	SET: OGS;	0.318168	7.89536e-05	0.00127521
AM07251	GB14654-RA	SET: OGS; Dmel Ortholog - C. Elsik Feb_2007: FBgn0039272; Best Dmel 5.1 match: FBgn0039272, blastp escore 4E-85;	0.315101	7.40799e-05	0.00127521
AM11074	GB18512-RA [PREDICTED: Apis mellifera similar to CG4995-PA, isoform A (LOC725922), mRNA]	SET: OGS; Dmel Ortholog - C. Elsik Feb_2007: FBgn0032219; Best Dmel 5.1 match: FBgn0032219, blastp escore 1E-72;	0.281156	8.13271e-05	0.00127521
AM00757R	GB12929-RA [PREDICTED: Apis mellifera similar to paralytic CG9907-PA, transcript variant 1 (LOC409018), mRNA]	SET: UI_EST BH1B0057E12T3; Dmel Ortholog - C. Elsik Feb_2007: FBgn0003036; Best Dmel 5.1 match: FBgn0003036, blastp escore 0E+00;	-0.233986	0.000163967	0.00131802
AM00903	DB762418 RIKEN full-length enriched honey bee cDNA library, head Apis mellifera cDNA clone BH10027A11 3', mRNA sequence	SET: UI_EST BH1B0077F04M3;	0.477645	9.89967e-05	0.00131802
AM01479	BB170022A20H05.5 Bee Brain Normalized/Subtracted Library, BB17 Apis mellifera cDNA clone BB170022A20H05 5', mRNA sequence	SET: UI_EST BI507050;	0.803443	0.00019639	0.00131802
AM01501	BB170031A20B03.5 Bee Brain Normalized/Subtracted Library, BB17 Apis mellifera cDNA clone BB170031A20B03 5', mRNA sequence	SET: UI_EST BI507258;	-0.367568	0.000174191	0.00131802
AM01888	NW_001253028.1 SET: UI_EST BI511273; Apis mellifera linkage group 12 genomic contig, reference assembly (based on Amel_4.0 Group12.1)	SET: UI_EST BI511273;	0.302305	0.000184022	0.00131802
AM01907	BB160005B20A07.5 Bee Brain Normalized Library, BB16 Apis mellifera cDNA clone BB160005B20A07 5', mRNA sequence	SET: UI_EST BI511445;	-0.328213	0.000125325	0.00131802
AM02262	BB160015A10F12.5 Bee Brain Normalized Library, BB16 Apis mellifera cDNA clone BB160015A10F12 5', mRNA sequence	SET: UI_EST BI514378;	-0.355142	0.00011545	0.00131802
AM02311	[Antisense] GB30148-RA	SET: UI_EST BI514724; Best Dmel 5.1 match: FBgn0000061, blastp escore 6E-28;	0.253668	0.000141821	0.00131802
AM02323	[Antisense] XM_001120365.1 [PREDICTED: Apis mellifera hypothetical protein LOC725681 (LOC725681), mRNA]	SET: UI_EST BI514849;	0.31626	0.000200401	0.00131802
AM02500	NM_001011629.1 [Apis mellifera putative transcription factor mblk-1 (Mblk-1), mRNA]	SET: UI_EST BI516137; Best Dmel 5.1 match: FBgn0013948, blastp escore 4E-42;	-0.370092	0.000193403	0.00131802
AM03576	GB10952-RA [PREDICTED: Apis mellifera similar to Aspartyl -hydroxylase CG8421-PB, isoform B (LOC725907), mRNA]	SET: OGS; Dmel Ortholog - C. Elsik Feb_2007: FBgn0034075; Best Dmel 5.1 match: FBgn0034075, blastp escore 6E-49;	0.273902	0.000131703	0.00131802
AM03759	GB11135-RA [Apis mellifera odorant binding protein ASP1 (LOC406102), mRNA]	SET: OGS; Dmel Ortholog - C. Elsik Feb_2007: FBgn0011279; Best Dmel 5.1 match: FBgn0011279, blastp escore 2E-12;	-0.316424	0.000179509	0.00131802
AM04319	GB11699-RA [PREDICTED: Apis mellifera similar to Sirt4 CG3187-PC, isoform C, transcript variant 2 (LOC551260), mRNA]	SET: OGS; Dmel Ortholog - C. Elsik Feb_2007: FBgn0029783; Best Dmel 5.1 match: FBgn0029783, blastp escore 3E-88;	0.30278	0.000123482	0.00131802
AM04603	GB11986-RA [PREDICTED: Apis mellifera similar to Protein still life, isoform SIF type 1 (LOC725970), mRNA]	SET: OGS; Also matches: GB10237-RA,XM_001123120.1; Dmel Ortholog - C. Elsik Feb_2007: FBgn0019652; Best Dmel 5.1 match: FBgn0019652, blastp escore 0E+00;	-0.304508	0.000122663	0.00131802
AM06152	GB13551-RA [PREDICTED: Apis mellifera similar to CG12851-PA (LOC412715), mRNA]	SET: OGS; Dmel Ortholog - C. Elsik Feb_2007: FBgn0035152; Best Dmel 5.1 match: FBgn0035086, blastp escore 4E-25;	-0.336128	0.000152364	0.00131802
AM07391	GB14796-RA [PREDICTED: Apis mellifera similar to jagunal CG10978-PA, isoform A (LOC552705), mRNA]	SET: OGS; Dmel Ortholog - C. Elsik Feb_2007: FBgn0037374; Best Dmel 5.1 match: FBgn0037374, blastp escore 7E-62;	0.429361	0.000174133	0.00131802
AM07545	GB14954-RA [PREDICTED: Apis mellifera similar to metabotropic GABA-B receptor subtype 1 CG15274-PA (LOC408760), mRNA]	SET: OGS; Dmel Ortholog - C. Elsik Feb_2007: FBgn0028924; Best Dmel 5.1 match: FBgn0028924, blastp escore 0E+00;	-0.254879	0.000199735	0.00131802
AM07728	GB15138-RA	SET: OGS; Dmel Ortholog - C. Elsik Feb_2007: FBgn0036479; Best Dmel 5.1 match: FBgn0036479, blastp escore 2E-17;	0.328268	0.000162402	0.00131802
AM08714	GB16135-RA [PREDICTED: Apis mellifera similar to Organic anion transporting polypeptide 30B CG3811-PA, isoform A (LOC409670), mRNA]	SET: OGS; Dmel Ortholog - C. Elsik Feb_2007: FBgn0032123; Best Dmel 5.1 match: FBgn0032123, blastp escore 0E+00;	-0.257232	0.000178691	0.00131802
AM08804	GB16224-RA [PREDICTED: Apis mellifera similar to zinc finger protein 585A (LOC411960), partial mRNA]	SET: OGS; Best Dmel 5.1 match: FBgn0020309, blastp escore 5E-70;	0.16528	0.000199874	0.00131802
AM08827	GB16247-RA	SET: OGS; Dmel Ortholog - C. Elsik Feb_2007: FBgn0034239; Best Dmel 5.1 match: FBgn0034239, blastp escore 7E-13;	0.309944	0.000111579	0.00131802
AM08909	GB16329-RA [PREDICTED: Apis mellifera similar to G5 CG10763-PA (LOC409113), mRNA]	SET: OGS; Dmel Ortholog - C. Elsik Feb_2007: FBgn0030011; Best Dmel 5.1 match: FBgn0030011, blastp escore 9E-169;	0.410457	0.000115528	0.00131802
AM08959	GB16378-RA	SET: OGS;	0.62563	0.000181283	0.00131802
AM09628	GB17052-RA [PREDICTED: Apis mellifera similar to Start1 CG3522-PA, isoform A (LOC551111), mRNA]	SET: OGS; Dmel Ortholog - C. Elsik Feb_2007: FBgn0035028; Best Dmel 5.1 match: FBgn0035028, blastp escore 3E-79;	0.251948	0.000195507	0.00131802
AM10152	NW_001261685.1 SET: OGS; Apis mellifera genomic contig, reference assembly (based on Amel_4.0 GroupUn.259)	SET: OGS;	0.293397	0.000161949	0.00131802
AM10165	GB17594-RA [PREDICTED: Apis mellifera Amt-2-like protein (LOC724079), mRNA]	SET: OGS; Best Dmel 5.1 match: FBgn0038309, blastp escore 1E-10;	0.443174	0.000158506	0.00131802
AM11248	GB18687-RA [PREDICTED: Apis mellifera similar to trypsin 10 precursor (LOC724658), mRNA]	SET: OGS; Dmel Ortholog - C. Elsik Feb_2007: FBgn0033059; Best Dmel 5.1 match: FBgn0033059, blastp escore 5E-50;	1.33753	0.000152859	0.00131802
AM11713	GB19159-RA [PREDICTED: Apis mellifera similar to CG12811-PA (LOC726429), mRNA]	SET: OGS; Dmel Ortholog - C. Elsik Feb_2007: FBgn0037779; Best Dmel 5.1 match: FBgn0037779, blastp escore 7E-27;	0.512886	0.000100844	0.00131802
AM12245	GB19698-RA [PREDICTED: Apis mellifera similar to Na+-driven anion exchanger 1 CG4675-PB, isoform B, transcript variant 1 (LOC409792), mRNA]	SET: OGS; Dmel Ortholog - C. Elsik Feb_2007: FBgn0031899; Best Dmel 5.1 match: FBgn0031899, blastp escore 0E+00;	-0.273167	0.000151631	0.00131802
AM00664	DB767879 RIKEN full-length enriched honey bee cDNA library, head Apis mellifera cDNA clone BH10046E19 3', mRNA sequence	SET: UI_EST BH1B0046E19M3;	0.417907	0.000245046	0.00132723
AM00762	DB771067 RIKEN full-length enriched honey bee cDNA library, head Apis mellifera cDNA clone BH10057L10 3', mRNA sequence	SET: UI_EST BH1B0057L10M3;	-0.303426	0.000262121	0.00132723
AM00765	DB744221 RIKEN full-length enriched honey bee cDNA library, head Apis mellifera cDNA clone BH10057M13 5', mRNA sequence	SET: UI_EST BH1B0057M13T3;	0.207713	0.000236657	0.00132723
AM01041	BB170008A20G05.5 Bee Brain Normalized/Subtracted Library, BB17 Apis mellifera cDNA clone BB170008A20G05 5', mRNA sequence	SET: UI_EST BI502834;	-0.288893	0.00021932	0.00132723
AM01246	BB170010B10G08.5 Bee Brain Normalized/Subtracted Library, BB17 Apis mellifera cDNA clone BB170010B10G08 5', mRNA sequence	SET: UI_EST BI504780;	-0.294256	0.000267182	0.00132723
AM01985	DB757531 RIKEN full-length enriched honey bee cDNA library, head Apis mellifera cDNA clone BH10009N08 3', mRNA sequence	SET: UI_EST BI512110;	0.361121	0.000221534	0.00132723
AM02238	NM_001011594.1 [Apis mellifera G-protein coupled receptor (Tyr1), mRNA]	SET: UI_EST BI514208; Best Dmel 5.1 match: FBgn0004514, blastp escore 3E-91;	-0.404871	0.000261829	0.00132723
AM02465	BB160020B20F07.5 Bee Brain Normalized Library, BB16 Apis mellifera cDNA clone BB160020B20F07 5', mRNA sequence	SET: UI_EST BI515923;	0.371083	0.000262022	0.00132723
AM03750	GB11126-RA [PREDICTED: Apis mellifera similar to CG3759-PA (LOC727569), partial mRNA]	SET: OGS; Dmel Ortholog - C. Elsik Feb_2007: FBgn0052557; Best Dmel 5.1 match: FBgn0032116, blastp escore 6E-48;	1.12953	0.000261791	0.00132723
AM04223	XM_396262.2 [PREDICTED: Apis mellifera similar to CG6126-PA, transcript variant 1 (LOC412809), mRNA]	SET: OGS;	-0.317039	0.000267774	0.00132723
AM04617	GB12000-RA [PREDICTED: Apis mellifera similar to hikaru genki CG2040-PB, isoform B (LOC408595), mRNA]	SET: OGS; Dmel Ortholog - C. Elsik Feb_2007: FBgn0010114; Best Dmel 5.1 match: FBgn0010114, blastp escore 2E-116;	0.219287	0.000254501	0.00132723
AM06165	GB13564-RA	SET: OGS; Dmel Ortholog - C. Elsik Feb_2007: FBgn0039068; Best Dmel 5.1 match: FBgn0039068, blastp escore 6E-36;	0.21861	0.00022436	0.00132723
AM06814	GB14215-RA [PREDICTED: Apis mellifera hypothetical protein LOC724830 (LOC724830), mRNA]	SET: OGS;	0.561113	0.000216881	0.00132723
AM08458	GB15876-RA [PREDICTED: Apis mellifera similar to CG5160-PA (LOC409633), mRNA]	SET: OGS; Also matches: GB15876-RB; Dmel Ortholog - C. Elsik Feb_2007: FBgn0031906; Best Dmel 5.1 match: FBgn0031906, blastp escore 6E-37;	-0.298069	0.000252729	0.00132723
AM10867	GB18302-RA [PREDICTED: Apis mellifera similar to DNA topoisomerase 2-binding protein 1 (DNA topoisomerase II-binding protein 1) (DNA topoisomerase IIbeta-binding protein 1) (TopBP1) (LOC410940), mRNA]	SET: OGS; Dmel Ortholog - C. Elsik Feb_2007: FBgn0002878; Best Dmel 5.1 match: FBgn0002878, blastp escore 9E-101;	0.240645	0.000226534	0.00132723
AM10893	GB18329-RA	SET: OGS;	0.718908	0.000233388	0.00132723
AM12385	GB19838-RA [PREDICTED: Apis mellifera similar to jing CG9403-PA, isoform A (LOC408661), mRNA]	SET: OGS; Dmel Ortholog - C. Elsik Feb_2007: FBgn0041145; Best Dmel 5.1 match: FBgn0041145, blastp escore 2E-65;	-0.393451	0.000239118	0.00132723
AM00069	AM00069 Unknown [Arrayset: miRNA 13-23:Contig2989:21112:21136:+, ]	SET: miRNA 13-23:Contig2989:21112:21136:+;	-0.292671	0.000284093	0.00136845
AM00781	DB745343 RIKEN full-length enriched honey bee cDNA library, head Apis mellifera cDNA clone BH10061K19 5', mRNA sequence	SET: UI_EST BH1B0061K19T3;	0.241619	0.000282296	0.00136845
AM03661	GB11037-RA [PREDICTED: Apis mellifera similar to chico CG5686-PA (LOC408438), mRNA]	SET: OGS; Dmel Ortholog - C. Elsik Feb_2007: FBgn0024248; Best Dmel 5.1 match: FBgn0024248, blastp escore 2E-54;	-0.229362	0.000305325	0.00138854
AM04423	GB11804-RA [PREDICTED: Apis mellifera similar to Mediator complex subunit 15 CG4184-PA (LOC551478), mRNA]	SET: OGS; Dmel Ortholog - C. Elsik Feb_2007: FBgn0027592; Best Dmel 5.1 match: FBgn0027592, blastp escore 6E-112;	0.862638	0.000297211	0.00138854
AM11147	GB18586-RA [PREDICTED: Apis mellifera similar to CG11257-PA (LOC410936), mRNA]	SET: OGS; Dmel Ortholog - C. Elsik Feb_2007: FBgn0034442; Best Dmel 5.1 match: FBgn0034442, blastp escore 2E-76;	-0.182377	0.000301503	0.00138854
AM12088	GB19536-RA [PREDICTED: Apis mellifera similar to CG9117-PA (LOC726427), partial mRNA]	SET: OGS; Dmel Ortholog - C. Elsik Feb_2007: FBgn0031766; Best Dmel 5.1 match: FBgn0031766, blastp escore 4E-37;	0.211983	0.000307927	0.00138854
AM12518	GB19971-RA	SET: OGS; Best Dmel 5.1 match: FBgn0004618, blastp escore 9E-36;	1.15524	0.000308565	0.00138854
AM07604	GB15013-RA [PREDICTED: Apis mellifera hypothetical protein LOC725009 (LOC725009), mRNA]	SET: OGS; Best Dmel 5.1 match: FBgn0052176, blastp escore 2E-22;	0.199406	0.000343278	0.00152469
AM05354	GB12739-RA [PREDICTED: Apis mellifera similar to CG10225-PA (LOC724785), mRNA]	SET: OGS; Dmel Ortholog - C. Elsik Feb_2007: FBgn0039110; Best Dmel 5.1 match: FBgn0039110, blastp escore 1E-38;	-0.256189	0.000366004	0.00157727
AM12063	GB30504-RA [PREDICTED: Apis mellifera similar to CG17484-PA.3 (LOC408311), mRNA]	SET: OGS; Also matches: GB30128-RA; Dmel Ortholog - C. Elsik Feb_2007: FBgn0015587; Best Dmel 5.1 match: FBgn0015587, blastp escore 0E+00;	-0.288403	0.000362834	0.00157727
AM12429	GB19882-RA	SET: OGS; Best Dmel 5.1 match: FBgn0038492, blastp escore 3E-05;	-0.318374	0.000368953	0.00157727
AM12512	GB19965-RA [PREDICTED: Apis mellifera similar to CG32495-PB, isoform B (LOC412610), mRNA]	SET: OGS; Dmel Ortholog - C. Elsik Feb_2007: FBgn0052495; Best Dmel 5.1 match: FBgn0052495, blastp escore 1E-141;	0.347515	0.000374522	0.00158132
AM00073	NW_001253136.1 SET: miRNA ame-mir-9b; Apis mellifera linkage group 15 genomic contig, reference assembly (based on Amel_4.0 Group15.33)	SET: miRNA ame-mir-9b;	0.369044	0.000405982	0.00160106
AM00145	NW_001253354.1 SET: Dscam exon 6.31; Apis mellifera linkage group 4 genomic contig, reference assembly (based on Amel_4.0 Group4.23)	SET: Dscam exon 6.31;	-0.350301	0.000406161	0.00160106
AM00371	DB728885 RIKEN full-length enriched honey bee cDNA library, head Apis mellifera cDNA clone BH10002F01 5', mRNA sequence	SET: UI_EST BH1B0002F01T3;	-0.292163	0.000392881	0.00160106
AM02686	GB10058-RA [PREDICTED: Apis mellifera similar to lethal (1) G0007 CG32604-PA, isoform A (LOC726778), mRNA]	SET: OGS; Dmel Ortholog - C. Elsik Feb_2007: FBgn0026713; Best Dmel 5.1 match: FBgn0026713, blastp escore 0E+00;	0.202494	0.000423897	0.00160106
AM04081	GB11460-RA	SET: OGS;	0.256522	0.000423274	0.00160106
AM05456	GB12842-RA [PREDICTED: Apis mellifera similar to DNA ligase 3 (DNA ligase III) (Polydeoxyribonucleotide synthase [ATP] 3) (LOC413086), mRNA]	SET: OGS; Dmel Ortholog - C. Elsik Feb_2007: FBgn0038035; Best Dmel 5.1 match: FBgn0038035, blastp escore 3E-175;	-0.252635	0.000388115	0.00160106
AM06473	GB13874-RA	SET: OGS;	0.210398	0.000421482	0.00160106
AM07793	GB15204-RA [PREDICTED: Apis mellifera similar to phosphatidylserine receptor CG5383-PA (LOC411069), mRNA]	SET: OGS; Dmel Ortholog - C. Elsik Feb_2007: FBgn0038948; Best Dmel 5.1 match: FBgn0038948, blastp escore 4E-177;	0.199939	0.000417991	0.00160106
AM08619	GB16038-RA [PREDICTED: Apis mellifera similar to CG31954-PA (LOC724308), mRNA]	SET: OGS; Best Dmel 5.1 match: FBgn0051954, blastp escore 1E-15;	0.233652	0.000402436	0.00160106
AM08881	NW_001253264.1 SET: OGS; Apis mellifera linkage group 2 genomic contig, reference assembly (based on Amel_4.0 Group2.31)	SET: OGS;	0.469106	0.000426013	0.00160106
AM00645	[Antisense] GB17673-RA [PREDICTED: Apis mellifera similar to rhea CG6831-PA (LOC408396), partial mRNA]	SET: UI_EST BH1B0043H13T3; Best Dmel 5.1 match: FBgn0020254, blastp escore 0E+00;	1.01857	0.000450996	0.00160667
AM02882	GB10255-RA	SET: OGS;	0.835319	0.000448251	0.00160667
AM03855	GB11232-RA [PREDICTED: Apis mellifera similar to CG7457-PA (LOC552385), mRNA]	SET: OGS; Best Dmel 5.1 match: FBgn0035812, blastp escore 3E-102;	0.536761	0.000446154	0.00160667
AM04322	GB11702-RA [PREDICTED: Apis mellifera similar to CG11141-PB, isoform B, transcript variant 2 (LOC551595), mRNA]	SET: OGS; Dmel Ortholog - C. Elsik Feb_2007: FBgn0033177; Best Dmel 5.1 match: FBgn0033177, blastp escore 2E-35;	0.191392	0.000449938	0.00160667
AM05769	GB13160-RA [PREDICTED: Apis mellifera similar to pugilist CG4067-PA, isoform A, transcript variant 1 (LOC550749), mRNA]	SET: OGS; Also matches: XM_623140.2; Dmel Ortholog - C. Elsik Feb_2007: FBgn0020385; Best Dmel 5.1 match: FBgn0020385, blastp escore 0E+00;	0.247175	0.000433989	0.00160667
AM03845	GB11222-RA	SET: OGS; Dmel Ortholog - C. Elsik Feb_2007: FBgn0038343; Best Dmel 5.1 match: FBgn0038343, blastp escore 2E-05;	0.42938	0.000479412	0.0016903
AM04454	GB11835-RA [PREDICTED: Apis mellifera similar to CG7180-PA (LOC412960), mRNA]	SET: OGS; Dmel Ortholog - C. Elsik Feb_2007: FBgn0032673; Best Dmel 5.1 match: FBgn0032673, blastp escore 0E+00;	0.211114	0.000487818	0.00170239
AM05691	GB13083-RA	SET: OGS;	0.20221	0.000501069	0.00173096
AM09755	GB17180-RA [PREDICTED: Apis mellifera hypothetical protein LOC727358 (LOC727358), mRNA]	SET: OGS; Best Dmel 5.1 match: FBgn0032457, blastp escore 3E-04;	0.427374	0.000528245	0.0018066
AM00333	GB16692-RA [PREDICTED: Apis mellifera similar to CG12045-PA (LOC413115), mRNA]	Dmel Ortholog - C. Elsik Feb_2007: FBgn0039805; Best Dmel 5.1 match: FBgn0039805, blastp escore 6E-58;	0.616125	0.000552793	0.00181784
AM03052	GB10424-RA [PREDICTED: Apis mellifera similar to CG30045-PA (LOC727392), partial mRNA]	SET: OGS; Best Dmel 5.1 match: FBgn0050045, blastp escore 2E-22;	0.273206	0.000546581	0.00181784
AM05918	GB13314-RA [PREDICTED: Apis mellifera similar to ballchen CG6386-PA, isoform A (LOC552691), mRNA]	SET: OGS; Dmel Ortholog - C. Elsik Feb_2007: FBgn0027889; Best Dmel 5.1 match: FBgn0027889, blastp escore 5E-80;	0.20459	0.000548359	0.00181784
AM11225	GB18664-RA [PREDICTED: Apis mellifera similar to CG7656-PC, isoform C (LOC410838), mRNA]	SET: OGS; Dmel Ortholog - C. Elsik Feb_2007: FBgn0036516; Best Dmel 5.1 match: FBgn0036516, blastp escore 2E-108;	-0.345791	0.000544337	0.00181784
AM00706	DB769046 RIKEN full-length enriched honey bee cDNA library, head Apis mellifera cDNA clone BH10050I20 3', mRNA sequence	SET: UI_EST BH1B0050I20M3;	-0.241514	0.000660539	0.00184572
AM01157	BB170021A20A04.5 Bee Brain Normalized/Subtracted Library, BB17 Apis mellifera cDNA clone BB170021A20A04 5', mRNA sequence	SET: UI_EST BI503864;	-0.205701	0.000648714	0.00184572
AM01319	BB170025A10G09.5 Bee Brain Normalized/Subtracted Library, BB17 Apis mellifera cDNA clone BB170025A10G09 5', mRNA sequence	SET: UI_EST BI505435;	-0.334522	0.00058745	0.00184572
AM01407	BB170004B20B08.5 Bee Brain Normalized/Subtracted Library, BB17 Apis mellifera cDNA clone BB170004B20B08 5', mRNA sequence	SET: UI_EST BI506282;	-0.28509	0.000575495	0.00184572
AM01920	XM_001119924.1 [PREDICTED: Apis mellifera hypothetical protein LOC724169 (LOC724169), mRNA]	SET: UI_EST BI511622; Best Dmel 5.1 match: FBgn0001297, blastp escore 3E-29;	-0.143947	0.000580224	0.00184572
AM02099	NM_001011629.1 [Apis mellifera putative transcription factor mblk-1 (Mblk-1), mRNA]	SET: UI_EST BI513090; Best Dmel 5.1 match: FBgn0013948, blastp escore 4E-42;	-0.231233	0.000649313	0.00184572
AM02543	[Antisense] GB17816-RA [PREDICTED: Apis mellifera similar to CG5360-PA (LOC409010), mRNA]	SET: UI_EST BI516580; Dmel Ortholog - C. Elsik Feb_2007: FBgn0034873; Best Dmel 5.1 match: FBgn0034873, blastp escore 2E-34;	0.660009	0.000607936	0.00184572
AM02657	GB10029-RA [PREDICTED: Apis mellifera similar to Probable ubiquitin carboxyl-terminal hydrolase FAF-X (Ubiquitin thioesterase FAF-X) (Ubiquitin-specific-processing protease FAF-X) (Deubiquitinating enzyme FAF-X) (Fat facets protein-related, X-linked) (Ubiquitin-specific protease 9, X c... (LOC411981), mRNA]	SET: OGS; Dmel Ortholog - C. Elsik Feb_2007: FBgn0005632; Best Dmel 5.1 match: FBgn0005632, blastp escore 0E+00;	-0.339108	0.000651512	0.00184572
AM02935	GB10305-RA [PREDICTED: Apis mellifera similar to CG3434-PA (LOC410295), mRNA]	SET: OGS; Dmel Ortholog - C. Elsik Feb_2007: FBgn0036000; Best Dmel 5.1 match: FBgn0036000, blastp escore 3E-73;	0.244795	0.00063528	0.00184572
AM02977	GB10347-RA	SET: OGS; Best Dmel 5.1 match: FBgn0038819, blastp escore 2E-08;	-0.185403	0.000614737	0.00184572
AM04906	GB12287-RA [PREDICTED: Apis mellifera similar to big brain CG4722-PA (LOC413259), mRNA]	SET: OGS; Dmel Ortholog - C. Elsik Feb_2007: FBgn0000180; Best Dmel 5.1 match: FBgn0000180, blastp escore 1E-101;	0.716217	0.000593975	0.00184572
AM05207	GB12591-RA [PREDICTED: Apis mellifera similar to CG9941-PA (LOC552182), mRNA]	SET: OGS; Dmel Ortholog - C. Elsik Feb_2007: FBgn0030514; Best Dmel 5.1 match: FBgn0030514, blastp escore 2E-145;	-0.244897	0.000634518	0.00184572
AM05267	GB12652-RA [PREDICTED: Apis mellifera similar to DEAD (Asp-Glu-Ala-Asp) box polypeptide 49 (LOC725441), mRNA]	SET: OGS; Dmel Ortholog - C. Elsik Feb_2007: FBgn0010220; Best Dmel 5.1 match: FBgn0010220, blastp escore 2E-131;	0.616087	0.000638635	0.00184572
AM06049	GB13445-RA [PREDICTED: Apis mellifera similar to CG12467-PA (LOC724417), mRNA]	SET: OGS; Dmel Ortholog - C. Elsik Feb_2007: FBgn0025623; Best Dmel 5.1 match: FBgn0025623, blastp escore 0E+00;	0.582798	0.000654702	0.00184572
AM07541	GB14950-RA [PREDICTED: Apis mellifera similar to Ring canal kelch protein (LOC410191), mRNA]	SET: OGS; Best Dmel 5.1 match: FBgn0001301, blastp escore 0E+00;	1.035	0.000663813	0.00184572
AM07750	GB15160-RA [PREDICTED: Apis mellifera similar to BRCA1/BRCA2-containing complex subunit 3 (LOC552601), mRNA]	SET: OGS; Best Dmel 5.1 match: FBgn0027053, blastp escore 1E-08;	0.179417	0.000649759	0.00184572
AM07871	GB15281-RA [PREDICTED: Apis mellifera similar to par-1 CG8201-PA, isoform A, transcript variant 1 (LOC410717), mRNA]	SET: OGS; Also matches: GB15281-RB,GB15281-RC; Dmel Ortholog - C. Elsik Feb_2007: FBgn0026193; Best Dmel 5.1 match: FBgn0026193, blastp escore 0E+00;	-0.262512	0.000597289	0.00184572
AM08553	GB15972-RA [PREDICTED: Apis mellifera similar to Neurospecific receptor kinase CG4007-PA (LOC408312), mRNA]	SET: OGS; Dmel Ortholog - C. Elsik Feb_2007: FBgn0020391; Best Dmel 5.1 match: FBgn0020391, blastp escore 0E+00;	0.346214	0.000588839	0.00184572
AM10886	GB18321-RA [PREDICTED: Apis mellifera similar to Down syndrome critical region protein c (LOC724989), mRNA]	SET: OGS; Dmel Ortholog - C. Elsik Feb_2007: FBgn0039405; Best Dmel 5.1 match: FBgn0039405, blastp escore 4E-20;	0.585282	0.000632576	0.00184572
AM08047	GB15460-RA [Apis mellifera odorant binding protein 21 (Obp21), mRNA]	SET: OGS; Best Dmel 5.1 match: FBgn0034470, blastp escore 1E-04;	0.271176	0.000681965	0.0018809
AM03006	GB10377-RA [PREDICTED: Apis mellifera similar to Unc-76 CG3981-PB, isoform B, transcript variant 1 (LOC409362), mRNA]	SET: OGS; Dmel Ortholog - C. Elsik Feb_2007: FBgn0040395; Best Dmel 5.1 match: FBgn0040395, blastp escore 4E-111;	-0.353472	0.000696681	0.00189099
AM10370	GB17798-RA [PREDICTED: Apis mellifera similar to CG17052-PA (LOC726189), partial mRNA]	SET: OGS; Best Dmel 5.1 match: FBgn0031097, blastp escore 1E-43;	-0.217122	0.000694248	0.00189099
AM00872	DB748407 RIKEN full-length enriched honey bee cDNA library, head Apis mellifera cDNA clone BH10072G19 5', mRNA sequence	SET: UI_EST BH1B0072G19T3;	0.539923	0.000720304	0.00190023
AM02312	NW_001253064.1 SET: UI_EST BI514727; Apis mellifera linkage group 13 genomic contig, reference assembly (based on Amel_4.0 Group13.7)	SET: UI_EST BI514727;	-0.255585	0.000716992	0.00190023
AM08038	GB15451-RA	SET: OGS; Dmel Ortholog - C. Elsik Feb_2007: FBgn0034073; Best Dmel 5.1 match: FBgn0034073, blastp escore 4E-41;	0.614297	0.000718452	0.00190023
AM08218	GB15634-RA [PREDICTED: Apis mellifera similar to Probable cytochrome P450 305a1 (CYPCCCVA1) (LOC551179), mRNA]	SET: OGS; Best Dmel 5.1 match: FBgn0036910, blastp escore 2E-86;	0.304955	0.00072231	0.00190023
AM03831	GB11208-RA [PREDICTED: Apis mellifera similar to CG31216-PA, transcript variant 2 (LOC552524), mRNA]	SET: OGS; Best Dmel 5.1 match: FBgn0051216, blastp escore 3E-72;	0.517541	0.000747546	0.00195161
AM09387	GB16810-RA [PREDICTED: Apis mellifera similar to CG31232-PA, isoform A (LOC412342), mRNA]	SET: OGS; Dmel Ortholog - C. Elsik Feb_2007: FBgn0051232; Best Dmel 5.1 match: FBgn0051232, blastp escore 1E-70;	0.315185	0.000765824	0.00198226
AM10789	GB18223-RA [PREDICTED: Apis mellifera similar to menin isoform 2 (LOC410989), mRNA]	SET: OGS; Dmel Ortholog - C. Elsik Feb_2007: FBgn0031885; Best Dmel 5.1 match: FBgn0031885, blastp escore 1E-147;	-0.174183	0.00077088	0.00198226
AM12791	GB30163-RA	SET: OGS; Best Dmel 5.1 match: FBgn0038880, blastp escore 3E-15;	-0.236642	0.000785109	0.00200379
AM00696	DB768619 RIKEN full-length enriched honey bee cDNA library, head Apis mellifera cDNA clone BH10049A07 3', mRNA sequence	SET: UI_EST BH1B0049A07M3;	-0.220519	0.000802787	0.00201185
AM03860	GB11237-RA	SET: OGS; Dmel Ortholog - C. Elsik Feb_2007: FBgn0003600; Best Dmel 5.1 match: FBgn0003600, blastp escore 0E+00;	0.829614	0.000811799	0.00201185
AM05934	GB13330-RA [PREDICTED: Apis mellifera similar to mel transforming oncogene-like 1 (LOC726421), mRNA]	SET: OGS; Best Dmel 5.1 match: FBgn0038818, blastp escore 2E-76;	-0.264756	0.000797623	0.00201185
AM07007	GB14409-RA [PREDICTED: Apis mellifera similar to CG9119-PA (LOC411385), mRNA]	SET: OGS; Dmel Ortholog - C. Elsik Feb_2007: FBgn0035189; Best Dmel 5.1 match: FBgn0035189, blastp escore 2E-83;	0.29557	0.000807327	0.00201185
AM12022	GB19470-RA	SET: OGS; Dmel Ortholog - C. Elsik Feb_2007: FBgn0013469; Best Dmel 5.1 match: FBgn0013469, blastp escore 2E-66;	-0.184243	0.000818681	0.00201431
AM12065	GB19513-RA	SET: OGS; Dmel Ortholog - C. Elsik Feb_2007: FBgn0001255; Best Dmel 5.1 match: FBgn0039470, blastp escore 1E-11;	-0.216778	0.000835114	0.00204006
AM00243	GB30458-RA_2	SET: OGS; Dmel Ortholog - C. Elsik Feb_2007: FBgn0038798; Best Dmel 5.1 match: FBgn0030715, blastp escore 1E-18;	0.407278	0.000876161	0.00205314
AM01902	BB160005B10E06.5 Bee Brain Normalized Library, BB16 Apis mellifera cDNA clone BB160005B10E06 5', mRNA sequence	SET: UI_EST BI511375;	-0.239639	0.000900499	0.00205314
AM02162	NW_001253550.1 SET: UI_EST BI513562; Apis mellifera linkage group 9 genomic contig, reference assembly (based on Amel_4.0 Group9.10)	SET: UI_EST BI513562;	-0.400277	0.000880553	0.00205314
AM02259	BB160015A10D10.5 Bee Brain Normalized Library, BB16 Apis mellifera cDNA clone BB160015A10D10 5', mRNA sequence	SET: UI_EST BI514355;	-0.429134	0.000871405	0.00205314
AM02592	BB160010B20B11.5 Bee Brain Normalized Library, BB16 Apis mellifera cDNA clone BB160010B20B11 5', mRNA sequence	SET: UI_EST BI516979;	-0.220751	0.000895264	0.00205314
AM09965	GB17392-RA [PREDICTED: Apis mellifera similar to adenylate kinase 2 isoform a (LOC727178), partial mRNA]	SET: OGS; Best Dmel 5.1 match: FBgn0022708, blastp escore 6E-38;	0.238589	0.000888895	0.00205314
AM10140	GB17568-RA [PREDICTED: Apis mellifera similar to CG10804-PB, isoform B (LOC411199), mRNA]	SET: OGS; Dmel Ortholog - C. Elsik Feb_2007: FBgn0029663; Best Dmel 5.1 match: FBgn0029663, blastp escore 0E+00;	0.121878	0.000894124	0.00205314
AM11054	GB18492-RA [PREDICTED: Apis mellifera similar to bcn92 CG3717-PA (LOC725865), mRNA]	SET: OGS; Dmel Ortholog - C. Elsik Feb_2007: FBgn0013432; Best Dmel 5.1 match: FBgn0013432, blastp escore 2E-18;	0.359305	0.0008553	0.00205314
AM12890	NW_001252978.1 SET: JDE_EST jdeJ05_3DEF1; Apis mellifera linkage group 10 genomic contig, reference assembly (based on Amel_4.0 Group10.38)	SET: JDE_EST jdeJ05_3DEF1;	0.18027	0.000866313	0.00205314
AM08966	GB16385-RA [PREDICTED: Apis mellifera similar to CG31284-PA, isoform A (LOC411768), mRNA]	SET: OGS; Best Dmel 5.1 match: FBgn0051284, blastp escore 1E-147;	-0.208673	0.000913049	0.00206797
AM04831	GB12211-RA [PREDICTED: Apis mellifera similar to ZK1067.4 (LOC408988), mRNA]	SET: OGS;	-0.241065	0.000932809	0.00209882
AM09023	GB16444-RA [PREDICTED: Apis mellifera similar to CG10737-PB, isoform B (LOC727232), mRNA]	SET: OGS; Dmel Ortholog - C. Elsik Feb_2007: FBgn0034420; Best Dmel 5.1 match: FBgn0034420, blastp escore 4E-132;	-0.321562	0.000939895	0.00210094
AM05625	GB13014-RA [PREDICTED: Apis mellifera similar to GLE1 RNA export mediator-like (yeast (LOC412950), mRNA]	SET: OGS; Dmel Ortholog - C. Elsik Feb_2007: FBgn0033316; Best Dmel 5.1 match: FBgn0033316, blastp escore 7E-55;	0.355627	0.000951746	0.00211362
AM01558	BB170004B10G08.5 Bee Brain Normalized/Subtracted Library, BB17 Apis mellifera cDNA clone BB170004B10G08 5', mRNA sequence	SET: UI_EST BI507922;	-0.323156	0.000959619	0.00211735
AM02061	NW_001253388.1 SET: UI_EST BI512744; Apis mellifera linkage group 5 genomic contig, reference assembly (based on Amel_4.0 Group5.30)	SET: UI_EST BI512744;	-0.308397	0.000975772	0.00213919
AM11812	GB19258-RA [PREDICTED: Apis mellifera similar to Brahma associated protein 170kD CG3274-PA (LOC724261), mRNA]	SET: OGS; Best Dmel 5.1 match: FBgn0042085, blastp escore 3E-101;	-0.193329	0.00101903	0.00221979
AM01946	BB160007A20C06.5 Bee Brain Normalized Library, BB16 Apis mellifera cDNA clone BB160007A20C06 5', mRNA sequence	SET: UI_EST BI511865;	-0.29894	0.00104463	0.00223073
AM02557	BB160005B10G02.5 Bee Brain Normalized Library, BB16 Apis mellifera cDNA clone BB160005B10G02 5', mRNA sequence	SET: UI_EST BI516669;	-0.270534	0.00104914	0.00223073
AM03677	GB11053-RA	SET: OGS; Dmel Ortholog - C. Elsik Feb_2007: FBgn0023513; Best Dmel 5.1 match: FBgn0023513, blastp escore 8E-12;	0.256492	0.00103981	0.00223073
AM04432	GB11813-RA [PREDICTED: Apis mellifera similar to asparagine-linked glycosylation 14 homolog (LOC726726), partial mRNA]	SET: OGS; Dmel Ortholog - C. Elsik Feb_2007: FBgn0030645; Best Dmel 5.1 match: FBgn0030645, blastp escore 5E-31;	0.562188	0.00105014	0.00223073
AM03011	GB10382-RA [PREDICTED: Apis mellifera similar to lethal (1) G0022 CG8231-PA (LOC551295), partial mRNA]	SET: OGS; Dmel Ortholog - C. Elsik Feb_2007: FBgn0027329; Best Dmel 5.1 match: FBgn0027329, blastp escore 2E-107;	-0.21244	0.00108001	0.00226539
AM04527	GB11910-RA [PREDICTED: Apis mellifera similar to IplI-aurora-like kinase CG6620-PA (LOC552733), mRNA]	SET: OGS; Dmel Ortholog - C. Elsik Feb_2007: FBgn0024227; Best Dmel 5.1 match: FBgn0024227, blastp escore 1E-101;	0.511521	0.00109196	0.00226539
AM09271	GB16692-RA [PREDICTED: Apis mellifera similar to CG12045-PA (LOC413115), mRNA]	SET: OGS; Dmel Ortholog - C. Elsik Feb_2007: FBgn0039805; Best Dmel 5.1 match: FBgn0039805, blastp escore 6E-58;	0.711326	0.00107511	0.00226539
AM11630	GB19075-RA [PREDICTED: Apis mellifera similar to CG3153-PB, isoform B (LOC725038), mRNA]	SET: OGS; Dmel Ortholog - C. Elsik Feb_2007: FBgn0038198; Best Dmel 5.1 match: FBgn0038198, blastp escore 2E-27;	-0.408064	0.00109295	0.00226539
AM04816	GB12195-RA	SET: OGS;	0.443589	0.00112639	0.00229817
AM10900	GB18336-RA [PREDICTED: Apis mellifera similar to transcription factor INI (LOC724320), partial mRNA]	SET: OGS; Dmel Ortholog - C. Elsik Feb_2007: FBgn0031822; Best Dmel 5.1 match: FBgn0031822, blastp escore 1E-56;	0.942187	0.00113564	0.00229817
AM11144	GB18584-RA [PREDICTED: Apis mellifera similar to dynein, axonemal, heavy polypeptide 1 (LOC552224), partial mRNA]	SET: OGS; Best Dmel 5.1 match: FBgn0013810, blastp escore 0E+00;	-0.181559	0.00113331	0.00229817
AM02302	[Antisense] XM_391845.3 [PREDICTED: Apis mellifera similar to tout-velu CG10117-PA (LOC408293), mRNA]	SET: UI_EST BI514657;	0.229574	0.00116064	0.00231134
AM03783	GB11159-RA	SET: OGS; Best Dmel 5.1 match: FBgn0014127, blastp escore 2E-11;	0.372544	0.00116243	0.00231134
AM08863	GB16283-RA [PREDICTED: Apis mellifera similar to CG7072-PA (LOC409744), mRNA]	SET: OGS; Best Dmel 5.1 match: FBgn0035874, blastp escore 4E-25;	0.360818	0.00115387	0.00231134
AM03009	GB10380-RA [PREDICTED: Apis mellifera similar to axotactin CG18296-PA (LOC411248), mRNA]	SET: OGS; Dmel Ortholog - C. Elsik Feb_2007: FBgn0030342; Best Dmel 5.1 match: FBgn0030342, blastp escore 2E-25;	0.409004	0.00119666	0.00232533
AM03087	GB10459-RA [PREDICTED: Apis mellifera similar to CG3822-PA (LOC410788), mRNA]	SET: OGS; Best Dmel 5.1 match: FBgn0026255, blastp escore 0E+00;	-0.205213	0.00119142	0.00232533
AM06791	GB14192-RA [PREDICTED: Apis mellifera similar to mitochondrial ribosomal protein L15 CG5219-PA (LOC412367), mRNA]	SET: OGS; Dmel Ortholog - C. Elsik Feb_2007: FBgn0036990; Best Dmel 5.1 match: FBgn0036990, blastp escore 1E-103;	-0.2156	0.00118285	0.00232533
AM09571	GB16994-RA [PREDICTED: Apis mellifera similar to CG8486-PA, isoform A (LOC408427), mRNA]	SET: OGS; Dmel Ortholog - C. Elsik Feb_2007: FBgn0031993; Best Dmel 5.1 match: FBgn0031993, blastp escore 0E+00;	0.654947	0.00118523	0.00232533
AM03297	GB10671-RA	SET: OGS;	0.183678	0.00122257	0.00236225
AM01368	BB170014B20E03.5 Bee Brain Normalized/Subtracted Library, BB17 Apis mellifera cDNA clone BB170014B20E03 5', mRNA sequence	SET: UI_EST BI505979;	-0.466	0.00123695	0.00236547
AM12540	GB19993-RA [PREDICTED: Apis mellifera similar to CG9426-PA (LOC724969), mRNA]	SET: OGS; Best Dmel 5.1 match: FBgn0032485, blastp escore 2E-178;	0.1928	0.00123807	0.00236547
AM10131	GB17559-RA [PREDICTED: Apis mellifera similar to CG11055-PB, isoform B (LOC413702), mRNA]	SET: OGS; Dmel Ortholog - C. Elsik Feb_2007: FBgn0034491; Best Dmel 5.1 match: FBgn0034491, blastp escore 3E-165;	0.796819	0.00127794	0.00242809
AM00126	NW_001253354.1 SET: Dscam exon 6.14; Apis mellifera linkage group 4 genomic contig, reference assembly (based on Amel_4.0 Group4.23)	SET: Dscam exon 6.14;	-0.282634	0.0013165	0.00248754
AM02577	NW_001253018.1 SET: UI_EST BI516848; Apis mellifera linkage group 11 genomic contig, reference assembly (based on Amel_4.0 Group11.33)	SET: UI_EST BI516848;	-0.210076	0.001355	0.00254621
AM00306	GB11904-RA	Best Dmel 5.1 match: FBgn0030715, blastp escore 8E-21;	0.77275	0.00137194	0.00256396
AM00727	DB742908 RIKEN full-length enriched honey bee cDNA library, head Apis mellifera cDNA clone BH10053B22 5', mRNA sequence	SET: UI_EST BH1B0053B22T3;	0.2988	0.00139369	0.00258423
AM01259	NM_001011629.1 [Apis mellifera putative transcription factor mblk-1 (Mblk-1), mRNA]	SET: UI_EST BI504912; Best Dmel 5.1 match: FBgn0013948, blastp escore 4E-42;	-0.28226	0.00141931	0.00258423
AM04325	GB11705-RA [PREDICTED: Apis mellifera similar to rugose CG6775-PA, isoform A (LOC724172), mRNA]	SET: OGS; Best Dmel 5.1 match: FBgn0003244, blastp escore 0E+00;	-0.198582	0.00142813	0.00258423
AM06489	GB13891-RA	SET: OGS; Dmel Ortholog - C. Elsik Feb_2007: FBgn0034345; Best Dmel 5.1 match: FBgn0034345, blastp escore 8E-25;	0.384764	0.00140925	0.00258423
AM11878	GB19325-RA	SET: OGS;	-0.201082	0.00142575	0.00258423
AM11980	GB19428-RA [PREDICTED: Apis mellifera similar to CG33099-PA (LOC726318), mRNA]	SET: OGS; Dmel Ortholog - C. Elsik Feb_2007: FBgn0038981; Best Dmel 5.1 match: FBgn0053099, blastp escore 4E-65;	0.897214	0.00139802	0.00258423
AM01391	NW_001253185.1 SET: UI_EST BI506125; Apis mellifera linkage group 1 genomic contig, reference assembly (based on Amel_4.0 Group1.27)	SET: UI_EST BI506125;	-0.395824	0.00146039	0.00260661
AM03927	GB11304-RA [PREDICTED: Apis mellifera similar to CG16854-PA (LOC724439), mRNA]	SET: OGS; Dmel Ortholog - C. Elsik Feb_2007: FBgn0032338; Best Dmel 5.1 match: FBgn0032338, blastp escore 8E-126;	-0.291218	0.00147098	0.00260661
AM07205	GB14608-RA [PREDICTED: Apis mellifera similar to schwannomin interacting protein 1 (LOC551320), mRNA]	SET: OGS; Dmel Ortholog - C. Elsik Feb_2007: FBgn0032221; Best Dmel 5.1 match: FBgn0032221, blastp escore 3E-21;	-0.349	0.00145097	0.00260661
AM11778	GB19224-RA [PREDICTED: Apis mellifera similar to CG30415-PA, isoform A (LOC726118), mRNA]	SET: OGS; Dmel Ortholog - C. Elsik Feb_2007: FBgn0050415; Best Dmel 5.1 match: FBgn0050415, blastp escore 2E-14;	0.58232	0.00147056	0.00260661
AM08742	GB16164-RA [PREDICTED: Apis mellifera similar to protein KINase family member (kin-1) (LOC410670), mRNA]	SET: OGS; Best Dmel 5.1 match: FBgn0000273, blastp escore 1E-128;	0.385818	0.00149769	0.00264025
AM02078	BB160003A10C10.5 Bee Brain Normalized Library, BB16 Apis mellifera cDNA clone BB160003A10C10 5', mRNA sequence	SET: UI_EST BI512829;	-0.294269	0.00151331	0.00265411
AM01778	BB170022A10A06.5 Bee Brain Normalized/Subtracted Library, BB17 Apis mellifera cDNA clone BB170022A10A06 5', mRNA sequence	SET: UI_EST BI510106;	-0.237776	0.00152598	0.00265957
AM03204	GB10577-RA [PREDICTED: Apis mellifera hypothetical protein LOC724912 (LOC724912), mRNA]	SET: OGS; Dmel Ortholog - C. Elsik Feb_2007: FBgn0038721; Best Dmel 5.1 match: FBgn0038721, blastp escore 0E+00;	0.317365	0.00153197	0.00265957
AM00578	DB737516 RIKEN full-length enriched honey bee cDNA library, head Apis mellifera cDNA clone BH10034K10 5', mRNA sequence	SET: UI_EST BH1B0034K10T3;	-0.275258	0.00154849	0.00266938
AM10597	GB18024-RA [PREDICTED: Apis mellifera hypothetical protein LOC726793 (LOC726793), mRNA]	SET: OGS;	-0.353519	0.00155323	0.00266938
AM08956	GB16375-RA [PREDICTED: Apis mellifera similar to CG8135-PA (LOC551163), mRNA]	SET: OGS; Dmel Ortholog - C. Elsik Feb_2007: FBgn0037689; Best Dmel 5.1 match: FBgn0037689, blastp escore 0E+00;	0.163112	0.00157262	0.00268918
AM06878	GB14278-RA [PREDICTED: Apis mellifera similar to CG4726-PA (LOC726560), mRNA]	SET: OGS; Best Dmel 5.1 match: FBgn0031307, blastp escore 1E-65;	0.891946	0.0016088	0.00272381
AM11076	GB18514-RA	SET: OGS; Best Dmel 5.1 match: FBgn0038341, blastp escore 1E-30;	0.639306	0.001604	0.00272381
AM00066R	NW_001253177.1 SET: miRNA ame-mir-2-1; Apis mellifera linkage group 1 genomic contig, reference assembly (based on Amel_4.0 Group1.1)	SET: miRNA ame-mir-2-1;	-0.239121	0.0016298	0.00274577
AM00830	DB747211 RIKEN full-length enriched honey bee cDNA library, head Apis mellifera cDNA clone BH10068A21 5', mRNA sequence	SET: UI_EST BH1B0068A21T3;	0.207987	0.0016766	0.00281076
AM10498	GB17926-RA [PREDICTED: Apis mellifera similar to bruno-3 CG12478-PA, isoform A (LOC410353), mRNA]	Also matches: GB17926-RB,GB17926-RC; Dmel Ortholog - C. Elsik Feb_2007: FBgn0036379; Best Dmel 5.1 match: FBgn0036379, blastp escore 1E-163;	-0.335514	0.00170105	0.00282407
AM10908	GB18344-RA [PREDICTED: Apis mellifera hypothetical protein LOC726543 (LOC726543), mRNA]	SET: OGS; Best Dmel 5.1 match: FBgn0037636, blastp escore 5E-04;	-0.320418	0.00169522	0.00282407
AM08388	GB15806-RA [PREDICTED: Apis mellifera similar to lethal (2) 09851 CG12792-PA (LOC726110), mRNA]	SET: OGS; Dmel Ortholog - C. Elsik Feb_2007: FBgn0022288; Best Dmel 5.1 match: FBgn0022288, blastp escore 1E-128;	0.220084	0.00171191	0.00282837
AM01403	BB170012A20D05.5 Bee Brain Normalized/Subtracted Library, BB17 Apis mellifera cDNA clone BB170012A20D05 5', mRNA sequence	SET: UI_EST BI506247;	-0.467265	0.00172245	0.00283211
AM01881	BB160004B20H07.5 Bee Brain Normalized Library, BB16 Apis mellifera cDNA clone BB160004B20H07 5', mRNA sequence	SET: UI_EST BI511152;	-0.412794	0.00176528	0.00286603
AM03416	GB10791-RA [PREDICTED: Apis mellifera similar to Discoidin domain receptor CG33531-PA (LOC725150), mRNA]	SET: OGS; Dmel Ortholog - C. Elsik Feb_2007: FBgn0003116; Best Dmel 5.1 match: FBgn0003116, blastp escore 6E-43;	0.260655	0.00175911	0.00286603
AM05536	GB12924-RA [PREDICTED: Apis mellifera similar to CG5921-PB, isoform B (LOC552101), mRNA]	SET: OGS; Dmel Ortholog - C. Elsik Feb_2007: FBgn0029835; Best Dmel 5.1 match: FBgn0029835, blastp escore 1E-41;	-0.247362	0.00177661	0.00286603
AM08227	GB15643-RA [PREDICTED: Apis mellifera similar to CG11641-PA (LOC408435), mRNA]	SET: OGS; Also matches: GB15643-RB,GB15643-RC; Dmel Ortholog - C. Elsik Feb_2007: FBgn0033288; Best Dmel 5.1 match: FBgn0033288, blastp escore 2E-93;	0.688678	0.00177268	0.00286603
AM03904	GB11281-RA	SET: OGS;	-0.212146	0.00179042	0.00287476
AM03923	GB11300-RA	SET: OGS; Best Dmel 5.1 match: FBgn0025833, blastp escore 4E-27;	-0.172546	0.00182211	0.00288501
AM05279	GB12664-RA	SET: OGS; Dmel Ortholog - C. Elsik Feb_2007: FBgn0026575; Best Dmel 5.1 match: FBgn0020309, blastp escore 2E-31;	-0.183378	0.00181354	0.00288501
AM09828	GB17253-RA [PREDICTED: Apis mellifera similar to krotzkopf verkehrt CG2666-PA, isoform A (LOC412215), mRNA]	SET: OGS; Dmel Ortholog - C. Elsik Feb_2007: FBgn0001311; Best Dmel 5.1 match: FBgn0001311, blastp escore 0E+00;	0.357629	0.00181565	0.00288501
AM04186	GB11566-RA [PREDICTED: Apis mellifera similar to orthodenticle 2 isoform a (LOC551357), mRNA]	SET: OGS; Dmel Ortholog - C. Elsik Feb_2007: FBgn0004102; Best Dmel 5.1 match: FBgn0004102, blastp escore 8E-37;	0.683977	0.00186786	0.00294381
AM01604	BB170004A20F03.5 Bee Brain Normalized/Subtracted Library, BB17 Apis mellifera cDNA clone BB170004A20F03 5', mRNA sequence	SET: UI_EST BI508374;	-0.287759	0.00193171	0.00300294
AM05155	GB12539-RA [PREDICTED: Apis mellifera similar to CG5262-PA (LOC552568), mRNA]	SET: OGS; Dmel Ortholog - C. Elsik Feb_2007: FBgn0036988; Best Dmel 5.1 match: FBgn0036988, blastp escore 7E-147;	0.811738	0.00192703	0.00300294
AM11280	GB18719-RA [PREDICTED: Apis mellifera similar to R04B5.5 (LOC410167), mRNA]	SET: OGS; Best Dmel 5.1 match: FBgn0022359, blastp escore 7E-25;	0.414729	0.0019219	0.00300294
AM00099	GB30379-RA [PREDICTED: Apis mellifera similar to CG11843-PA (LOC724250), mRNA]	SET: OGS; Also matches: GB30302-RA; Best Dmel 5.1 match: FBgn0039630, blastp escore 8E-19;	0.381052	0.00201689	0.00309906
AM05280	GB12665-RA [PREDICTED: Apis mellifera similar to CG3248-PA (LOC410387), mRNA]	SET: OGS; Dmel Ortholog - C. Elsik Feb_2007: FBgn0031536; Best Dmel 5.1 match: FBgn0031536, blastp escore 0E+00;	0.322305	0.00201526	0.00309906
AM05598	GB12987-RA	SET: OGS; Best Dmel 5.1 match: FBgn0010110, blastp escore 2E-86;	-0.247467	0.00202979	0.00309906
AM07745	GB15155-RA [PREDICTED: Apis mellifera similar to Jagged-1 precursor (Jagged1) (hJ1) (CD339 antigen) (LOC411086), mRNA]	SET: OGS; Dmel Ortholog - C. Elsik Feb_2007: FBgn0004197; Best Dmel 5.1 match: FBgn0004197, blastp escore 0E+00;	-0.274057	0.00202131	0.00309906
AM03879	GB11256-RA [PREDICTED: Apis mellifera similar to CG17292-PA, isoform A (LOC727190), mRNA]	SET: OGS; Best Dmel 5.1 match: FBgn0032029, blastp escore 3E-21;	0.699236	0.00205272	0.00310681
AM11970	GB19418-RA [Apis mellifera glucose oxidase (LOC406081), mRNA]	SET: OGS; Also matches: GB19418-RB; Best Dmel 5.1 match: FBgn0001112, blastp escore 1E-149;	-0.715673	0.00205304	0.00310681
AM10189	GB17615-RA [PREDICTED: Apis mellifera similar to CG14141-PA (LOC726411), mRNA]	SET: OGS; Dmel Ortholog - C. Elsik Feb_2007: FBgn0036146; Best Dmel 5.1 match: FBgn0036146, blastp escore 5E-75;	0.32548	0.00209504	0.00315641
AM00339	GB10424-RA [PREDICTED: Apis mellifera similar to CG30045-PA (LOC727392), partial mRNA]	Best Dmel 5.1 match: FBgn0050045, blastp escore 2E-22;	0.27772	0.00211264	0.00315891
AM01449	BB170030B20H03.5 Bee Brain Normalized/Subtracted Library, BB17 Apis mellifera cDNA clone BB170030B20H03 5', mRNA sequence	SET: UI_EST BI506717;	-0.326461	0.00211517	0.00315891
AM09756	GB17181-RA	SET: OGS; Best Dmel 5.1 match: FBgn0030940, blastp escore 1E-09;	0.219382	0.00212725	0.00316313
AM06120	GB13518-RA [PREDICTED: Apis mellifera similar to CG5973-PC, isoform C (LOC727007), mRNA]	SET: OGS; Best Dmel 5.1 match: FBgn0032783, blastp escore 7E-27;	0.27984	0.00214673	0.00317828
AM03964	GB11343-RA [PREDICTED: Apis mellifera similar to CG31211-PA, isoform A (LOC726190), mRNA]	SET: OGS; Best Dmel 5.1 match: FBgn0051211, blastp escore 5E-28;	-0.209753	0.00219047	0.00321519
AM09442	GB16865-RA [PREDICTED: Apis mellifera similar to outspread CG3479-PA, isoform A (LOC551828), mRNA]	SET: OGS; Best Dmel 5.1 match: FBgn0003016, blastp escore 1E-108;	-0.168413	0.00218406	0.00321519
AM12224	GB19676-RA [PREDICTED: Apis mellifera similar to jumonji domain containing 1B (LOC408944), mRNA]	SET: OGS; Dmel Ortholog - C. Elsik Feb_2007: FBgn0037703; Best Dmel 5.1 match: FBgn0037703, blastp escore 3E-167;	-0.401317	0.00221635	0.00323929
AM04426	GB11807-RA [PREDICTED: Apis mellifera similar to turtle CG15427-PD, isoform D (LOC408770), mRNA]	SET: OGS; Dmel Ortholog - C. Elsik Feb_2007: FBgn0010473; Best Dmel 5.1 match: FBgn0010473, blastp escore 0E+00;	-0.286198	0.00222746	0.00324167
AM04718	GB12097-RA	SET: OGS; Dmel Ortholog - C. Elsik Feb_2007: FBgn0032848; Best Dmel 5.1 match: FBgn0032848, blastp escore 2E-77;	0.77337	0.00228073	0.00329119
AM10534	GB17961-RA [PREDICTED: Apis mellifera similar to toll interacting protein (LOC552034), mRNA]	SET: OGS;	0.887869	0.00227582	0.00329119
AM02710	GB30086-RA [PREDICTED: Apis mellifera similar to CG6129-PB, isoform B (LOC552019), mRNA]	SET: OGS; Best Dmel 5.1 match: FBgn0039152, blastp escore 0E+00;	0.358572	0.0022931	0.00329512
AM00077	GB30367-RA	SET: OGS; Dmel Ortholog - C. Elsik Feb_2007: FBgn0032465; Best Dmel 5.1 match: FBgn0032465, blastp escore 2E-55;	0.309341	0.00236654	0.00336922
AM05182	GB12566-RA [PREDICTED: Apis mellifera similar to lilliputian CG8817-PB, isoform B (LOC724254), mRNA]	SET: OGS; Dmel Ortholog - C. Elsik Feb_2007: FBgn0041111; Best Dmel 5.1 match: FBgn0041111, blastp escore 4E-66;	-0.147376	0.00236277	0.00336922
AM06728	GB14128-RA [PREDICTED: Apis mellifera similar to CG32264-PA, isoform A (LOC408740), mRNA]	SET: OGS; Dmel Ortholog - C. Elsik Feb_2007: FBgn0052264; Best Dmel 5.1 match: FBgn0052264, blastp escore 4E-127;	-0.276056	0.00237422	0.00336922
AM00958	DB752750 RIKEN full-length enriched honey bee cDNA library, head Apis mellifera cDNA clone BH10087F02 5', mRNA sequence	0	0.331481	0.0024239	0.00342551
AM04462	GB11843-RA [PREDICTED: Apis mellifera similar to pathetic CG3424-PA, isoform A (LOC413000), mRNA]	SET: OGS; Dmel Ortholog - C. Elsik Feb_2007: FBgn0036007; Best Dmel 5.1 match: FBgn0036007, blastp escore 9E-165;	0.193903	0.00249352	0.0035094
AM07217	GB14620-RA [PREDICTED: Apis mellifera similar to CG31613-PA (LOC726542), mRNA]	SET: OGS; Dmel Ortholog - C. Elsik Feb_2007: FBgn0053803; Best Dmel 5.1 match: FBgn0053866, blastp escore 1E-71;	0.179555	0.00250865	0.00351623
AM12496	GB19949-RA [PREDICTED: Apis mellifera similar to CG8862-PA (LOC551715), mRNA]	SET: OGS; Dmel Ortholog - C. Elsik Feb_2007: FBgn0033690; Best Dmel 5.1 match: FBgn0033690, blastp escore 4E-95;	0.513088	0.00252359	0.00352273
AM02089	NW_001253102.1 SET: UI_EST BI512931; Apis mellifera linkage group 14 genomic contig, reference assembly (based on Amel_4.0 Group14.24)	SET: UI_EST BI512931;	-0.25615	0.00254542	0.00353875
AM06469	GB13870-RA [PREDICTED: Apis mellifera similar to mitochondrial ribosomal protein L48 CG17642-PA (LOC726617), mRNA]	SET: OGS; Dmel Ortholog - C. Elsik Feb_2007: FBgn0031357; Best Dmel 5.1 match: FBgn0031357, blastp escore 8E-34;	0.300485	0.0025696	0.00355791
AM07322	GB14725-RA	SET: OGS;	0.766874	0.0025822	0.00356093
AM12899	NW_001253127.1 SET: JDE_EST jdeL06_3DEF1; Apis mellifera linkage group 15 genomic contig, reference assembly (based on Amel_4.0 Group15.24)	SET: JDE_EST jdeL06_3DEF1;	0.634225	0.00261457	0.00359109
AM12105	GB19553-RA [PREDICTED: Apis mellifera similar to Proteasome 2 subunit CG3329-PA (LOC408353), mRNA]	SET: OGS; Dmel Ortholog - C. Elsik Feb_2007: FBgn0023174; Best Dmel 5.1 match: FBgn0023174, blastp escore 1E-102;	0.504711	0.00264323	0.00361594
AM01307	BB170027A10E07.5 Bee Brain Normalized/Subtracted Library, BB17 Apis mellifera cDNA clone BB170027A10E07 5', mRNA sequence	SET: UI_EST BI505369;	-0.226175	0.00266462	0.00363068
AM01238	BB170020B20F11.5 Bee Brain Normalized/Subtracted Library, BB17 Apis mellifera cDNA clone BB170020B20F11 5', mRNA sequence	SET: UI_EST BI504697;	-0.273921	0.00276022	0.00374602
AM02189	BB160013B20B06.5 Bee Brain Normalized Library, BB16 Apis mellifera cDNA clone BB160013B20B06 5', mRNA sequence	SET: UI_EST BI513764;	-0.220401	0.00278723	0.00375079
AM03897	GB11274-RA [PREDICTED: Apis mellifera similar to thyroid hormone receptor interactor 4 (LOC552406), mRNA]	SET: OGS; Dmel Ortholog - C. Elsik Feb_2007: FBgn0031115; Best Dmel 5.1 match: FBgn0031115, blastp escore 1E-90;	0.213334	0.00279664	0.00375079
AM03977	GB11356-RA [PREDICTED: Apis mellifera similar to muted (LOC551752), mRNA]	SET: OGS; Dmel Ortholog - C. Elsik Feb_2007: FBgn0083967; Best Dmel 5.1 match: FBgn0083967, blastp escore 1E-14;	0.220316	0.0027919	0.00375079
AM00142	GB30356-RA	SET: OGS; Dmel Ortholog - C. Elsik Feb_2007: FBgn0031622; Best Dmel 5.1 match: FBgn0003023, blastp escore 9E-38;	0.198601	0.00295017	0.0038538
AM02333	BB160016B20H09.5 Bee Brain Normalized Library, BB16 Apis mellifera cDNA clone BB160016B20H09 5', mRNA sequence	SET: UI_EST BI514974;	0.189428	0.00289738	0.0038538
AM03630	GB30598-RA [PREDICTED: Apis mellifera similar to Growth-arrest-specific protein 8 (Growth arrest-specific 11) (LOC411937), mRNA]	SET: OGS; Dmel Ortholog - C. Elsik Feb_2007: FBgn0029667; Best Dmel 5.1 match: FBgn0029667, blastp escore 3E-97;	0.146973	0.0028966	0.0038538
AM03936	GB11313-RA	SET: OGS;	0.413873	0.00294157	0.0038538
AM04114	GB11494-RA [PREDICTED: Apis mellifera similar to CG4080-PA (LOC409835), partial mRNA]	SET: OGS; Best Dmel 5.1 match: FBgn0034546, blastp escore 1E-13;	0.851081	0.00295233	0.0038538
AM04885	GB12266-RA [PREDICTED: Apis mellifera similar to outspread CG3479-PA, isoform A (LOC410090), partial mRNA]	SET: OGS;	-0.173001	0.00293866	0.0038538
AM09153	GB16574-RA	SET: OGS;	-0.200989	0.00290847	0.0038538
AM12280	GB19733-RA [PREDICTED: Apis mellifera similar to F-box and leucine-rich repeat protein 3A (LOC724642), mRNA]	SET: OGS; Best Dmel 5.1 match: FBgn0035959, blastp escore 4E-09;	0.688233	0.00299222	0.00389103
AM05784	GB13175-RA [PREDICTED: Apis mellifera similar to Aminopeptidase P CG6291-PA (LOC410616), mRNA]	SET: OGS; Dmel Ortholog - C. Elsik Feb_2007: FBgn0026150; Best Dmel 5.1 match: FBgn0026150, blastp escore 6E-178;	0.397733	0.00303926	0.00393722
AM00963R	DB752840 RIKEN full-length enriched honey bee cDNA library, head Apis mellifera cDNA clone BH10087J18 5', mRNA sequence	SET: UI_EST BH1B0087J18T3;	0.767563	0.00311327	0.00400813
AM01968	BB160007B20F08.5 Bee Brain Normalized Library, BB16 Apis mellifera cDNA clone BB160007B20F08 5', mRNA sequence	SET: UI_EST BI512034;	-0.222293	0.00311744	0.00400813
AM05699	GB13091-RA [PREDICTED: Apis mellifera similar to mitochondrial tumor suppressor 1 isoform 5 (LOC726307), mRNA]	SET: OGS; Best Dmel 5.1 match: FBgn0015600, blastp escore 3E-22;	-0.216146	0.00316567	0.00403977
AM10926	GB18362-RA [PREDICTED: Apis mellifera similar to Suppressor of variegation 2-10 CG8068-PI, isoform I (LOC551174), mRNA]	SET: OGS; Dmel Ortholog - C. Elsik Feb_2007: FBgn0003612; Best Dmel 5.1 match: FBgn0003612, blastp escore 1E-113;	-0.245636	0.00325758	0.0041416
AM00527R	DB735082 RIKEN full-length enriched honey bee cDNA library, head Apis mellifera cDNA clone BH10025B04 5', mRNA sequence	SET: UI_EST BH1B0025B04T3;	0.229512	0.00329499	0.00414805
AM02665	GB10037-RA [PREDICTED: Apis mellifera similar to Kinesin-like protein at 67A CG10923-PA (LOC724193), mRNA]	SET: OGS; Dmel Ortholog - C. Elsik Feb_2007: FBgn0004379; Best Dmel 5.1 match: FBgn0004379, blastp escore 2E-127;	0.170409	0.00330457	0.00414805
AM09876	GB17301-RA [PREDICTED: Apis mellifera similar to DiacylGlycerol Kinase family member (dgk-1), transcript variant 2 (LOC408809), mRNA]	SET: OGS; Best Dmel 5.1 match: FBgn0051140, blastp escore 7E-04;	-0.279392	0.00328802	0.00414805
AM12229	GB19681-RA [PREDICTED: Apis mellifera similar to Copper transporter 1A CG3977-PA, transcript variant 1 (LOC551217), mRNA]	SET: OGS; Dmel Ortholog - C. Elsik Feb_2007: FBgn0062413; Best Dmel 5.1 match: FBgn0062413, blastp escore 9E-53;	0.168269	0.00331117	0.00414805
AM09982	GB17410-RA [PREDICTED: Apis mellifera similar to CG6017-PA, transcript variant 1 (LOC411148), mRNA]	SET: OGS; Best Dmel 5.1 match: FBgn0036555, blastp escore 0E+00;	0.76523	0.00336301	0.00419762
AM02287	BB160005A10F12.5 Bee Brain Normalized Library, BB16 Apis mellifera cDNA clone BB160005A10F12 5', mRNA sequence	SET: UI_EST BI514561;	0.482305	0.00344184	0.00428039
AM00708	DB769093 RIKEN full-length enriched honey bee cDNA library, head Apis mellifera cDNA clone BH10050L07 3', mRNA sequence	SET: UI_EST BH1B0050L07M3;	-0.216728	0.00358352	0.00440851
AM06068	GB13464-RA [PREDICTED: Apis mellifera similar to RhoGAP93B CG3421-PA (LOC409268), mRNA]	SET: OGS; Dmel Ortholog - C. Elsik Feb_2007: FBgn0038853; Best Dmel 5.1 match: FBgn0038853, blastp escore 2E-136;	0.265615	0.00356816	0.00440851
AM07339	GB14742-RA [PREDICTED: Apis mellifera similar to CG32354-PA (LOC409949), mRNA]	SET: OGS; Dmel Ortholog - C. Elsik Feb_2007: FBgn0052354; Best Dmel 5.1 match: FBgn0052354, blastp escore 5E-169;	-0.217333	0.00357634	0.00440851
AM05843	GB13235-RA [PREDICTED: Apis mellifera similar to CG7402-PA (LOC412829), mRNA]	SET: OGS; Best Dmel 5.1 match: FBgn0036768, blastp escore 1E-136;	-0.2721	0.00360081	0.00441389
AM00459R	DB732485 RIKEN full-length enriched honey bee cDNA library, head Apis mellifera cDNA clone BH10015I08 5', mRNA sequence	SET: UI_EST BH1B0015I08T3;	0.43096	0.00365481	0.00445413
AM01804	NM_001011629.1 [Apis mellifera putative transcription factor mblk-1 (Mblk-1), mRNA]	SET: UI_EST BI510370; Best Dmel 5.1 match: FBgn0013948, blastp escore 4E-42;	-0.305786	0.00365968	0.00445413
AM02539	BB160022B20A03.5 Bee Brain Normalized Library, BB16 Apis mellifera cDNA clone BB160022B20A03 5', mRNA sequence	SET: UI_EST BI516542;	-0.288113	0.00369353	0.00447938
AM03108	GB10481-RA [PREDICTED: Apis mellifera similar to PaTched Related family member (ptr-19) (LOC724283), mRNA]	SET: OGS; Best Dmel 5.1 match: FBgn0033068, blastp escore 6E-50;	0.233672	0.00380164	0.0045942
AM01249	BB170015B10E06.5 Bee Brain Normalized/Subtracted Library, BB17 Apis mellifera cDNA clone BB170015B10E06 5', mRNA sequence	SET: UI_EST BI504818;	-0.292102	0.00387533	0.00465582
AM07451	GB14856-RA [PREDICTED: Apis mellifera similar to JTBR CG1935-PA (LOC726127), mRNA]	SET: OGS; Dmel Ortholog - C. Elsik Feb_2007: FBgn0025820; Best Dmel 5.1 match: FBgn0025820, blastp escore 3E-32;	0.771467	0.00387985	0.00465582
AM04634	GB12017-RA [PREDICTED: Apis mellifera similar to modifier of rpr and grim, ubiquitously expressed CG15437-PA (LOC411962), partial mRNA]	SET: OGS; Dmel Ortholog - C. Elsik Feb_2007: FBgn0027609; Best Dmel 5.1 match: FBgn0027609, blastp escore 4E-75;	-0.209026	0.0039498	0.00472319
AM00020R	AF092924 [Sacbrood virus complete genome]	SET: Pathogen;	0.6698	0.00402857	0.00480059
AM04517	GB11900-RA [PREDICTED: Apis mellifera similar to vrille CG14029-PA, isoform A (LOC410253), mRNA]	SET: OGS; Also matches: GB11900-RB; Dmel Ortholog - C. Elsik Feb_2007: FBgn0016076; Best Dmel 5.1 match: FBgn0016076, blastp escore 1E-41;	0.343465	0.00405125	0.00481086
AM11157	GB18596-RA [PREDICTED: Apis mellifera similar to CG5991-PA, isoform A (LOC727050), mRNA]	SET: OGS; Dmel Ortholog - C. Elsik Feb_2007: FBgn0026576; Best Dmel 5.1 match: FBgn0026576, blastp escore 4E-71;	0.213144	0.00407065	0.00481717
AM07441	GB14846-RA [PREDICTED: Apis mellifera similar to CG15133-PA (LOC410019), mRNA]	SET: OGS; Dmel Ortholog - C. Elsik Feb_2007: FBgn0032622; Best Dmel 5.1 match: FBgn0032622, blastp escore 0E+00;	0.203202	0.0041422	0.00488494
AM01399	BB170017B20B01.5 Bee Brain Normalized/Subtracted Library, BB17 Apis mellifera cDNA clone BB170017B20B01 5', mRNA sequence	SET: UI_EST BI506205;	-0.263529	0.00417836	0.00491065
AM08509	GB15928-RA [PREDICTED: Apis mellifera similar to Myosin Ie (Myosin Ic) (LOC551300), partial mRNA]	SET: OGS; Best Dmel 5.1 match: FBgn0010246, blastp escore 2E-86;	0.160457	0.00422841	0.00494149
AM12781	GB30362-RA [PREDICTED: Apis mellifera similar to Larval serum protein 2 CG6806-PA (LOC726848), mRNA]	SET: OGS; Best Dmel 5.1 match: FBgn0002565, blastp escore 9E-53;	0.519085	0.0042335	0.00494149
AM00115	NW_001253354.1 SET: Dscam exon 6.3; Apis mellifera linkage group 4 genomic contig, reference assembly (based on Amel_4.0 Group4.23)	SET: Dscam exon 6.3;	-0.161334	0.00424811	0.00494168
AM00393	DB729847 RIKEN full-length enriched honey bee cDNA library, head Apis mellifera cDNA clone BH10005H06 5', mRNA sequence	SET: UI_EST BH1B0005H06T3;	0.265609	0.00430591	0.00499194
AM00171	GB15141-RA Dscam exon 10.14	SET: Dscam exon 10.14;	-0.157836	0.00439235	0.00504693
AM00820	DB746731 RIKEN full-length enriched honey bee cDNA library, head Apis mellifera cDNA clone BH10066F23 5', mRNA sequence	SET: UI_EST BH1B0066F23T3;	-0.242247	0.00439762	0.00504693
AM01202	BB170003B20D08.5 Bee Brain Normalized/Subtracted Library, BB17 Apis mellifera cDNA clone BB170003B20D08 5', mRNA sequence	SET: UI_EST BI504375;	-0.228449	0.00437878	0.00504693
AM01176	NW_001253489.1 SET: UI_EST BI504074; Apis mellifera linkage group 7 genomic contig, reference assembly (based on Amel_4.0 Group7.43)	SET: UI_EST BI504074;	-0.161713	0.00445586	0.00505756
AM01382	BB170019B20H10.5 Bee Brain Normalized/Subtracted Library, BB17 Apis mellifera cDNA clone BB170019B20H10 5', mRNA sequence	SET: UI_EST BI506064;	-0.301707	0.00446603	0.00505756
AM05983	GB13380-RA [Apis mellifera profilin (LOC406154), mRNA]	SET: OGS; Dmel Ortholog - C. Elsik Feb_2007: FBgn0000308; Best Dmel 5.1 match: FBgn0000308, blastp escore 2E-59;	-0.376032	0.00445288	0.00505756
AM12381	GB19834-RA	SET: OGS; Dmel Ortholog - C. Elsik Feb_2007: FBgn0083984; Best Dmel 5.1 match: FBgn0083984, blastp escore 9E-31;	-0.232716	0.00442688	0.00505756
AM00316	GB30286-RA	Best Dmel 5.1 match: FBgn0030715, blastp escore 1E-19;	0.290381	0.00452382	0.00507261
AM00962	DB779437 RIKEN full-length enriched honey bee cDNA library, head Apis mellifera cDNA clone BH10087J18 3', mRNA sequence	SET: UI_EST BH1B0087J18M3;	-0.177304	0.00449984	0.00507261
AM01134	NW_001253238.1 SET: UI_EST BI503703; Apis mellifera linkage group 1 genomic contig, reference assembly (based on Amel_4.0 Group1.75)	SET: UI_EST BI503703;	-0.163287	0.00451337	0.00507261
AM09285	GB16706-RA [PREDICTED: Apis mellifera similar to Alpha-fetoprotein enhancer-binding protein (AT motif-binding factor) (AT-binding transcription factor 1) (LOC410304), mRNA]	SET: OGS; Best Dmel 5.1 match: FBgn0004607, blastp escore 5E-137;	-0.332585	0.00456955	0.00509051
AM12256	GB19709-RA [PREDICTED: Apis mellifera similar to Syt7 CG2381-PG, isoform G (LOC409138), mRNA]	SET: OGS; Dmel Ortholog - C. Elsik Feb_2007: FBgn0039900; Best Dmel 5.1 match: FBgn0039900, blastp escore 7E-161;	-0.315901	0.00456317	0.00509051
AM04427	GB11808-RA [PREDICTED: Apis mellifera similar to CG6928-PB, isoform B, transcript variant 1 (LOC410507), mRNA]	SET: OGS; Dmel Ortholog - C. Elsik Feb_2007: FBgn0036240; Best Dmel 5.1 match: FBgn0036240, blastp escore 2E-148;	0.247034	0.00462514	0.0051357
AM01236	BB170011A10A08.5 Bee Brain Normalized/Subtracted Library, BB17 Apis mellifera cDNA clone BB170011A10A08 5', mRNA sequence	SET: UI_EST BI504678;	-0.285964	0.00469417	0.00519549
AM01591	BB170020A20D02.5 Bee Brain Normalized/Subtracted Library, BB17 Apis mellifera cDNA clone BB170020A20D02 5', mRNA sequence	SET: UI_EST BI508242;	-0.25287	0.00481345	0.00531032
AM02425	BB160019B20A08.5 Bee Brain Normalized Library, BB16 Apis mellifera cDNA clone BB160019B20A08 5', mRNA sequence	SET: UI_EST BI515572;	-0.224549	0.00484542	0.00532841
AM02567	NM_001011629.1 [Apis mellifera putative transcription factor mblk-1 (Mblk-1), mRNA]	SET: UI_EST BI516759; Best Dmel 5.1 match: FBgn0013948, blastp escore 4E-42;	-0.212656	0.0049022	0.0053564
AM08306	GB15723-RA [PREDICTED: Apis mellifera similar to exosome component 9 (LOC551855), mRNA]	SET: OGS; Dmel Ortholog - C. Elsik Feb_2007: FBgn0030789; Best Dmel 5.1 match: FBgn0030789, blastp escore 4E-52;	0.214683	0.00489545	0.0053564
AM01812	BB170021A20F02.5 Bee Brain Normalized/Subtracted Library, BB17 Apis mellifera cDNA clone BB170021A20F02 5', mRNA sequence	SET: UI_EST BI510447;	-0.359705	0.00521671	0.0056819
AM09650	GB17074-RA [PREDICTED: Apis mellifera similar to CG3016-PA (LOC409403), mRNA]	SET: OGS; Dmel Ortholog - C. Elsik Feb_2007: FBgn0029819; Best Dmel 5.1 match: FBgn0029819, blastp escore 2E-43;	0.574281	0.00527016	0.00572189
AM04253	GB11633-RA [PREDICTED: Apis mellifera similar to CG7102-PA (LOC412476), mRNA]	SET: OGS; Dmel Ortholog - C. Elsik Feb_2007: FBgn0031961; Best Dmel 5.1 match: FBgn0031961, blastp escore 1E-170;	-0.196315	0.00542591	0.00587234
AM12887R	AM12887R Unknown [Arrayset: JDE_EST jdeH07_2DEF2, jdeH07_2DEF2 Group10.13_52060_52122]	SET: JDE_EST jdeH07_2DEF2;	-0.233215	0.00544958	0.00587936
AM00983	XM_392536.3 [PREDICTED: Apis mellifera similar to bancal CG13425-PC, isoform C (LOC409007), mRNA]	SET: UI_EST BH1B0089K13T3; Best Dmel 5.1 match: FBgn0015907, blastp escore 1E-96;	-0.163613	0.0057054	0.006136
AM05244	GB12628-RA [PREDICTED: Apis mellifera similar to Oscillin CG6957-PA, isoform A, transcript variant 1 (LOC409520), mRNA]	SET: OGS; Dmel Ortholog - C. Elsik Feb_2007: FBgn0031717; Best Dmel 5.1 match: FBgn0031717, blastp escore 7E-126;	0.17397	0.00591936	0.00634615
AM01723	BB170019A10E01.5 Bee Brain Normalized/Subtracted Library, BB17 Apis mellifera cDNA clone BB170019A10E01 5', mRNA sequence	SET: UI_EST BI509595;	-0.33272	0.00633953	0.00677538
AM09695	GB17120-RA [PREDICTED: Apis mellifera similar to sodium chloride cotransporter 69 CG4357-PA, isoform A (LOC409208), mRNA]	SET: OGS; Dmel Ortholog - C. Elsik Feb_2007: FBgn0036279; Best Dmel 5.1 match: FBgn0036279, blastp escore 0E+00;	0.345426	0.00646716	0.00686885
AM09773	GB17198-RA	SET: OGS; Dmel Ortholog - C. Elsik Feb_2007: FBgn0032337; Best Dmel 5.1 match: FBgn0032337, blastp escore 1E-06;	0.448309	0.00646195	0.00686885
AM01404	BB170014B20C04.5 Bee Brain Normalized/Subtracted Library, BB17 Apis mellifera cDNA clone BB170014B20C04 5', mRNA sequence	SET: UI_EST BI506262;	-0.246138	0.00681433	0.00719334
AM07428	GB14833-RA [PREDICTED: Apis mellifera similar to CG31163-PB, isoform B (LOC413382), partial mRNA]	SET: OGS; Dmel Ortholog - C. Elsik Feb_2007: FBgn0051163; Best Dmel 5.1 match: FBgn0051163, blastp escore 2E-132;	-0.177762	0.00681475	0.00719334
AM10387	GB17816-RA [PREDICTED: Apis mellifera similar to CG5360-PA (LOC409010), mRNA]	SET: OGS; Dmel Ortholog - C. Elsik Feb_2007: FBgn0034873; Best Dmel 5.1 match: FBgn0034873, blastp escore 2E-34;	0.283233	0.00684179	0.00719967
AM00883	DB775973 RIKEN full-length enriched honey bee cDNA library, head Apis mellifera cDNA clone BH10074N19 3', mRNA sequence	SET: UI_EST BH1B0074N19M3;	-0.180552	0.00708281	0.00743043
AM04080	GB11459-RA [PREDICTED: Apis mellifera similar to mutS homolog 2 (LOC725348), mRNA]	SET: OGS; Dmel Ortholog - C. Elsik Feb_2007: FBgn0015546; Best Dmel 5.1 match: FBgn0015546, blastp escore 0E+00;	0.323927	0.00719307	0.00752303
AM02537	BB160013A20F02.5 Bee Brain Normalized Library, BB16 Apis mellifera cDNA clone BB160013A20F02 5', mRNA sequence	SET: UI_EST BI516528;	0.354113	0.00722266	0.00753095
AM04185	GB11565-RA [PREDICTED: Apis mellifera similar to CG31036-PA (LOC725992), mRNA]	SET: OGS; Dmel Ortholog - C. Elsik Feb_2007: FBgn0051036; Best Dmel 5.1 match: FBgn0051036, blastp escore 3E-13;	0.546341	0.00730978	0.00759862
AM11865	GB19312-RA [PREDICTED: Apis mellifera similar to CG1115-PA (LOC724720), mRNA]	SET: OGS; Dmel Ortholog - C. Elsik Feb_2007: FBgn0037299; Best Dmel 5.1 match: FBgn0037299, blastp escore 1E-35;	0.929422	0.0073611	0.00762878
AM07227	GB14630-RA [PREDICTED: Apis mellifera similar to CG2260-PA (LOC724809), mRNA]	SET: OGS;	0.328626	0.00747986	0.00772843
AM05655	GB13045-RA [PREDICTED: Apis mellifera similar to CG4685-PA, isoform A (LOC412305), mRNA]	SET: OGS; Dmel Ortholog - C. Elsik Feb_2007: FBgn0039349; Best Dmel 5.1 match: FBgn0039349, blastp escore 4E-152;	0.897568	0.00758532	0.00781379
AM01525	BB170011B10H01.5 Bee Brain Normalized/Subtracted Library, BB17 Apis mellifera cDNA clone BB170011B10H01 5', mRNA sequence	SET: UI_EST BI507616;	-0.218086	0.00796836	0.00818372
AM09790	GB17215-RA [PREDICTED: Apis mellifera similar to CG32647-PA, isoform A (LOC725417), mRNA]	SET: OGS; Dmel Ortholog - C. Elsik Feb_2007: FBgn0052647; Best Dmel 5.1 match: FBgn0052647, blastp escore 3E-33;	0.176759	0.00809666	0.00826584
AM10832	GB18267-RA [PREDICTED: Apis mellifera similar to CG12034-PA (LOC412170), mRNA]	SET: OGS; Dmel Ortholog - C. Elsik Feb_2007: FBgn0035421; Best Dmel 5.1 match: FBgn0035421, blastp escore 4E-82;	0.459839	0.00809297	0.00826584
AM02689	GB10061-RA	SET: OGS; Dmel Ortholog - C. Elsik Feb_2007: FBgn0039804; Best Dmel 5.1 match: FBgn0039804, blastp escore 5E-31;	0.422721	0.00820885	0.00833064
AM12888R	NW_001253063.1 SET: JDE_EST jdeH11_1DEF2; Apis mellifera linkage group 13 genomic contig, reference assembly (based on Amel_4.0 Group13.6)	SET: JDE_EST jdeH11_1DEF2;	0.470256	0.0082056	0.00833064
AM01793	BB170028B10A11.5 Bee Brain Normalized/Subtracted Library, BB17 Apis mellifera cDNA clone BB170028B10A11 5', mRNA sequence	SET: UI_EST BI510282;	-0.363142	0.00831694	0.00841536
AM01129	BB170030B10C12.5 Bee Brain Normalized/Subtracted Library, BB17 Apis mellifera cDNA clone BB170030B10C12 5', mRNA sequence	SET: UI_EST BI503662;	-0.242582	0.00843271	0.00850734
AM02664	GB10036-RA [Apis mellifera defensin 2 (LOC413397), mRNA]	SET: OGS; Dmel Ortholog - C. Elsik Feb_2007: FBgn0010385; Best Dmel 5.1 match: FBgn0010385, blastp escore 2E-09;	-0.224733	0.00873391	0.00878529
AM11202	GB18641-RA	SET: OGS;	0.528558	0.00914984	0.00917667
AM11678	GB19124-RA [PREDICTED: Apis mellifera similar to CG4038-PA (LOC413686), mRNA]	SET: OGS; Dmel Ortholog - C. Elsik Feb_2007: FBgn0011824; Best Dmel 5.1 match: FBgn0011824, blastp escore 6E-64;	0.205921	0.00934616	0.00934616
