# Supplementary material for: Behavioral and molecular studies of quantitative differences in hygienic behavior in honeybees
Source: BMC Res Notes. 2016 Oct 21;9:474. doi: 10.1186/s13104-016-2269-y (PMC5073793; doi:10.1186/s13104-016-2269-y)
Supplement: Supplementary file 4 — Additional file 4: Table S4. DEGs associated with the HB sources but not with the behavior. A modified t-test was performed on the log-transformed transcription ratios gained from 82 hybridizations. Oligo Ids, Gene Ids, and Comments are quoted from the UIUC Honey bee oligo 13 K v1 annotation file (May 2007). [file 13104_2016_2269_MOESM4_ESM.xlsx]

## Sheet: S4
Table S4. DEGs associated with the HB sources but not with the behavior. A modified t-test was performed on the log-transformed transcription ratios gained from 82 hybridizations. Oligo Ids, Gene Ids, and Comments are quoted from the UIUC Honey bee oligo 13K v1 annotation file (May 2007).
Oligo ID	Gene ID	Transcription level	P	P adjusted
AM07984	GB15396-RA [PREDICTED: Apis mellifera similar to Protein FAM8A1 (Autosomal highly conserved protein) (LOC409005)	-3.22231	2.83031e-09	1.41516e-08
AM02452	AM02452 Unknown [Arrayset: UI_EST BI515832, BI515832 Group13.10_794775_794846]	2.50304	1.12244e-08	2.8061e-08
AM02351	NM_001040230.1 [Apis mellifera acetylcholinesterase (Ache), mRNA]	2.47078	5.96549e-08	9.94248e-08
AM01509	BB170003A10C12.5 Bee Brain Normalized/Subtracted Library, BB17 Apis mellifera cDNA clone BB170003A10C12 5', mRNA sequence	1.16897	1.84361e-05	2.30451e-05
AM01307	BB170027A10E07.5 Bee Brain Normalized/Subtracted Library, BB17 Apis mellifera cDNA clone BB170027A10E07 5', mRNA sequence	0.865966	4.29823e-05	4.29823e-05
