# Supplementary material for: Behavioral and molecular studies of quantitative differences in hygienic behavior in honeybees
Source: BMC Res Notes. 2016 Oct 21;9:474. doi: 10.1186/s13104-016-2269-y (PMC5073793; doi:10.1186/s13104-016-2269-y)
Supplement: Supplementary file 5 — Additional file 5: Table S5. The enrichment analysis for HB associated DEGs from the high HB source. Enrichments above the score 2.0 are presented. [file 13104_2016_2269_MOESM5_ESM.xlsx]

## Sheet: DAVID xH
Annotation Cluster 1	Enrichment Score: 2.7791379251977566
Category	Term	Count	%	PValue	Genes	List Total	Pop Hits	Pop Total	Fold Enrichment	Bonferroni	Benjamini	FDR
GOTERM_MF_FAT	GO:0004984~olfactory receptor activity	11	4.029304029304029	1.0933189241690987E-6	FBGN0038798, FBGN0032096, FBGN0037590, FBGN0036009, FBGN0026385, FBGN0030715, FBGN0026396, FBGN0030204, FBGN0037322, FBGN0037324, FBGN0026388	187	60	7918	7.762745098039216	4.3176797249888654E-4	4.3176797249888654E-4	0.0015221652122976437
INTERPRO	IPR004117:Olfactory receptor, Drosophila	11	4.029304029304029	1.5971475096583684E-6	FBGN0038798, FBGN0032096, FBGN0037590, FBGN0036009, FBGN0026385, FBGN0030715, FBGN0026396, FBGN0030204, FBGN0037322, FBGN0037324, FBGN0026388	254	59	10196	7.4840517816628855	8.461306854979922E-4	8.461306854979922E-4	0.002318771360143579
GOTERM_BP_FAT	GO:0007608~sensory perception of smell	12	4.395604395604396	3.1986429416427193E-6	FBGN0038798, FBGN0086693, FBGN0032096, FBGN0037590, FBGN0036009, FBGN0026385, FBGN0030715, FBGN0026396, FBGN0030204, FBGN0037322, FBGN0037324, FBGN0026388	178	87	7937	6.150329329717163	0.0036047608501760253	0.0036047608501760253	0.005131767861465963
SP_PIR_KEYWORDS	olfaction	11	4.029304029304029	3.5591434950983577E-6	FBGN0038798, FBGN0032096, FBGN0037590, FBGN0036009, FBGN0026385, FBGN0030715, FBGN0026396, FBGN0030204, FBGN0037322, FBGN0037324, FBGN0026388	263	78	12980	6.960124792824412	7.044634151770479E-4	7.044634151770479E-4	0.004453584378993902
PIR_SUPERFAMILY	PIRSF008678:odorant receptor	10	3.6630036630036633	1.7494313223648386E-5	FBGN0038798, FBGN0032096, FBGN0037590, FBGN0036009, FBGN0030715, FBGN0026396, FBGN0030204, FBGN0037322, FBGN0037324, FBGN0026388	74	56	2596	6.264478764478764	0.0014335177629818396	0.0014335177629818396	0.0186878649906852
SP_PIR_KEYWORDS	transducer	16	5.86080586080586	8.196450862777197E-5	FBGN0032096, FBGN0260446, FBGN0037546, FBGN0037590, FBGN0030204, FBGN0037322, FBGN0037324, FBGN0038798, FBGN0052843, FBGN0036742, FBGN0036009, FBGN0001122, FBGN0026385, FBGN0030715, FBGN0026396, FBGN0026388	263	234	12980	3.374605960157291	0.01609864687495799	0.008081982659331799	0.1025165581244436
SP_PIR_KEYWORDS	sensory transduction	12	4.395604395604396	9.031549972163795E-5	FBGN0038798, FBGN0032096, FBGN0037590, FBGN0036009, FBGN0026385, FBGN0030715, FBGN0026396, FBGN0030204, FBGN0037322, FBGN0005614, FBGN0037324, FBGN0026388	263	135	12980	4.386987748204478	0.01772431970262245	0.005943360116867469	0.11295607431045518
SP_PIR_KEYWORDS	g-protein coupled receptor	15	5.4945054945054945	1.3204004844624015E-4	FBGN0032096, FBGN0260446, FBGN0037546, FBGN0037590, FBGN0030204, FBGN0037322, FBGN0037324, FBGN0038798, FBGN0052843, FBGN0036742, FBGN0036009, FBGN0026385, FBGN0030715, FBGN0026396, FBGN0026388	263	217	12980	3.4115400115645422	0.02580681758115999	0.0065150980566203165	0.1651006091553553
SP_PIR_KEYWORDS	receptor	19	6.95970695970696	2.4291060067665527E-4	FBGN0051072, FBGN0032096, FBGN0260446, FBGN0037546, FBGN0037590, FBGN0038840, FBGN0030204, FBGN0003169, FBGN0037322, FBGN0037324, FBGN0038798, FBGN0052843, FBGN0010407, FBGN0036742, FBGN0036009, FBGN0030715, FBGN0026385, FBGN0026396, FBGN0026388	263	347	12980	2.7023591676619803	0.046963562399225944	0.009574300009016268	0.30353749619180803
GOTERM_MF_FAT	GO:0005549~odorant binding	11	4.029304029304029	6.454539123292343E-4	FBGN0038798, FBGN0032096, FBGN0037590, FBGN0036009, FBGN0026385, FBGN0030715, FBGN0026396, FBGN0030204, FBGN0037322, FBGN0037324, FBGN0026388	187	124	7918	3.756166982922201	0.2251118723102291	0.11972269841272698	0.8948966869843367
GOTERM_BP_FAT	GO:0007166~cell surface receptor linked signal transduction	27	9.89010989010989	0.0014787352382023675	FBGN0041604, FBGN0260446, FBGN0037546, FBGN0015024, FBGN0030204, FBGN0001233, FBGN0003169, FBGN0038798, FBGN0004644, FBGN0052843, FBGN0010407, FBGN0037218, FBGN0036009, FBGN0026396, FBGN0016977, FBGN0032096, FBGN0037590, FBGN0037322, FBGN0037324, FBGN0004859, FBGN0023518, FBGN0036742, FBGN0001122, FBGN0000077, FBGN0030715, FBGN0026385, FBGN0026388	178	628	7937	1.9170811565161385	0.8118898663780911	0.5662833486919036	2.3462702287861514
SP_PIR_KEYWORDS	transmembrane	35	12.82051282051282	0.0034384660866783323	FBGN0035960, FBGN0033391, FBGN0260446, FBGN0037546, FBGN0052699, FBGN0031414, FBGN0030204, FBGN0013343, FBGN0038798, FBGN0086693, FBGN0052843, FBGN0010407, FBGN0038165, FBGN0031359, FBGN0036009, FBGN0036316, FBGN0026396, FBGN0028886, FBGN0033476, FBGN0032096, FBGN0015562, FBGN0037590, FBGN0038840, FBGN0037322, FBGN0037324, FBGN0260960, FBGN0051004, FBGN0036742, FBGN0025741, FBGN0026385, FBGN00000…	263	1039	12980	1.662537464731004	0.4943898984728229	0.107443006862882	4.218518388708336
GOTERM_BP_FAT	GO:0007606~sensory perception of chemical stimulus	12	4.395604395604396	0.0040046913805386304	FBGN0038798, FBGN0086693, FBGN0032096, FBGN0037590, FBGN0036009, FBGN0026385, FBGN0030715, FBGN0026396, FBGN0030204, FBGN0037322, FBGN0037324, FBGN0026388	178	194	7937	2.7581373798216147	0.9892233552575836	0.7791175611954417	6.235149020406761
GOTERM_BP_FAT	GO:0007186~G-protein coupled receptor protein signaling pathway	16	5.86080586080586	0.004313591646468972	FBGN0032096, FBGN0260446, FBGN0037546, FBGN0037590, FBGN0030204, FBGN0037322, FBGN0037324, FBGN0038798, FBGN0052843, FBGN0036742, FBGN0036009, FBGN0001122, FBGN0026385, FBGN0030715, FBGN0026396, FBGN0026388	178	314	7937	2.2720961855006085	0.992407383107152	0.7048125619914747	6.70062778803151
SP_PIR_KEYWORDS	membrane	36	13.186813186813188	0.007976817630635737	FBGN0041604, FBGN0033391, FBGN0260446, FBGN0052699, FBGN0000473, FBGN0031414, FBGN0030204, FBGN0013343, FBGN0038798, FBGN0004644, FBGN0052843, FBGN0010407, FBGN0038165, FBGN0031359, FBGN0036009, FBGN0036316, FBGN0026396, FBGN0028886, FBGN0033476, FBGN0036910, FBGN0032096, FBGN0015562, FBGN0051040, FBGN0033401, FBGN0037590, FBGN0038840, FBGN0037322, FBGN0037324, FBGN0051004, FBGN0025741, FBGN00263…	263	1139	12980	1.559903457438818	0.7952044109684504	0.17980885768025245	9.535875989292396
GOTERM_BP_FAT	GO:0007600~sensory perception	14	5.128205128205128	0.008639951063237382	FBGN0041604, FBGN0032096, FBGN0037590, FBGN0030204, FBGN0037322, FBGN0037324, FBGN0038798, FBGN0086693, FBGN0036009, FBGN0026385, FBGN0030715, FBGN0026396, FBGN0005614, FBGN0026388	178	276	7937	2.261805894805406	0.9999443755817831	0.8046211359363131	12.99645922584849
SP_PIR_KEYWORDS	cell membrane	14	5.128205128205128	0.009860937669008363	FBGN0032096, FBGN0037590, FBGN0038840, FBGN0030204, FBGN0037322, FBGN0037324, FBGN0038798, FBGN0004644, FBGN0052843, FBGN0036009, FBGN0026385, FBGN0030715, FBGN0026396, FBGN0026388	263	308	12980	2.2433460076045626	0.8594449407202426	0.19588849513424267	11.662513795373219
GOTERM_CC_FAT	GO:0031224~intrinsic to membrane	47	17.216117216117215	0.012744632768224226	FBGN0041604, FBGN0035960, FBGN0051072, FBGN0033391, FBGN0260446, FBGN0037546, FBGN0052699, FBGN0027537, FBGN0033159, FBGN0031414, FBGN0030204, FBGN0013343, FBGN0003169, FBGN0038798, FBGN0086693, FBGN0052843, FBGN0010407, FBGN0038165, FBGN0031359, FBGN0036009, FBGN0036316, FBGN0039069, FBGN0025391, FBGN0026396, FBGN0026439, FBGN0028886, FBGN0033476, FBGN0035252, FBGN0051523, FBGN0032096, FBGN00155…	120	1382	4786	1.356379643029426	0.9269502545659105	0.48011812485884864	14.8953606909219
GOTERM_CC_FAT	GO:0016021~integral to membrane	46	16.84981684981685	0.015605599301420461	FBGN0035960, FBGN0051072, FBGN0033391, FBGN0260446, FBGN0037546, FBGN0052699, FBGN0027537, FBGN0033159, FBGN0031414, FBGN0030204, FBGN0013343, FBGN0003169, FBGN0038798, FBGN0086693, FBGN0052843, FBGN0010407, FBGN0038165, FBGN0031359, FBGN0036009, FBGN0036316, FBGN0039069, FBGN0025391, FBGN0026396, FBGN0026439, FBGN0028886, FBGN0033476, FBGN0035252, FBGN0051523, FBGN0032096, FBGN0015562, FBGN00360…	120	1360	4786	1.3489950980392158	0.9595886380553125	0.47361840287969414	17.945084394615563
UP_SEQ_FEATURE	topological domain:Cytoplasmic	18	6.593406593406594	0.023475975064087627	FBGN0015562, FBGN0032096, FBGN0052699, FBGN0037590, FBGN0030204, FBGN0031414, FBGN0013343, FBGN0037322, FBGN0037324, FBGN0038798, FBGN0010407, FBGN0051004, FBGN0036009, FBGN0026385, FBGN0030715, FBGN0026396, FBGN0005614, FBGN0026388	79	394	2975	1.720426652958941	0.9997038151021644	0.9997038151021644	27.659624333201727
GOTERM_BP_FAT	GO:0050890~cognition	15	5.4945054945054945	0.024352694800987687	FBGN0041604, FBGN0032096, FBGN0014141, FBGN0037590, FBGN0030204, FBGN0037322, FBGN0037324, FBGN0038798, FBGN0086693, FBGN0036009, FBGN0026385, FBGN0030715, FBGN0026396, FBGN0005614, FBGN0026388	178	350	7937	1.91099518459069	0.9999999999991841	0.8824763837569403	32.66903227907791
GOTERM_CC_FAT	GO:0005886~plasma membrane	29	10.622710622710622	0.024925190585872344	FBGN0033159, FBGN0031414, FBGN0030204, FBGN0003169, FBGN0013343, FBGN0038798, FBGN0004644, FBGN0034135, FBGN0000008, FBGN0052843, FBGN0010407, FBGN0036009, FBGN0026396, FBGN0025391, FBGN0026439, FBGN0028886, FBGN0032096, FBGN0037590, FBGN0038840, FBGN0037322, FBGN0037324, FBGN0017549, FBGN0001122, FBGN0000077, FBGN0030715, FBGN0026385, FBGN0005614, FBGN0259143, FBGN0026388	120	781	4786	1.4809432351685874	0.9941958436034678	0.5760741974282384	27.1957986154869
UP_SEQ_FEATURE	topological domain:Extracellular	15	5.4945054945054945	0.02743356517249961	FBGN0032096, FBGN0037590, FBGN0030204, FBGN0031414, FBGN0037322, FBGN0037324, FBGN0038798, FBGN0010407, FBGN0051004, FBGN0036009, FBGN0026385, FBGN0030715, FBGN0026396, FBGN0005614, FBGN0026388	79	309	2975	1.8280693130146246	0.9999261428098674	0.9914059793965458	31.554871074302724
GOTERM_BP_FAT	GO:0050877~neurological system process	19	6.95970695970696	0.06082080607358986	FBGN0041604, FBGN0032096, FBGN0014141, FBGN0037590, FBGN0030204, FBGN0013343, FBGN0037322, FBGN0037324, FBGN0038798, FBGN0001219, FBGN0086693, FBGN0036009, FBGN0030715, FBGN0000330, FBGN0026385, FBGN0026396, FBGN0026439, FBGN0005614, FBGN0026388	178	546	7937	1.5516627567189365	1.0	0.9274759544477889	63.459262378197714
UP_SEQ_FEATURE	transmembrane region	19	6.95970695970696	0.2361902940068086	FBGN0015562, FBGN0032096, FBGN0052699, FBGN0037590, FBGN0030204, FBGN0031414, FBGN0013343, FBGN0037322, FBGN0037324, FBGN0038798, FBGN0010407, FBGN0051004, FBGN0036009, FBGN0026385, FBGN0000077, FBGN0030715, FBGN0026396, FBGN0005614, FBGN0026388	79	575	2975	1.2443588332416071	1.0	0.9999999900874402	97.45835429396556
SP_PIR_KEYWORDS	glycoprotein	11	4.029304029304029	0.3817889630986237	FBGN0001219, FBGN0015562, FBGN0010407, FBGN0051004, FBGN0003137, FBGN0037590, FBGN0030715, FBGN0000077, FBGN0031414, FBGN0037324, FBGN0026388	263	435	12980	1.2480223766443774	1.0	0.970600753625563	99.75654194193463
UP_SEQ_FEATURE	glycosylation site:N-linked (GlcNAc...)	11	4.029304029304029	0.6773471037603817	FBGN0001219, FBGN0015562, FBGN0010407, FBGN0051004, FBGN0003137, FBGN0037590, FBGN0030715, FBGN0000077, FBGN0031414, FBGN0037324, FBGN0026388	79	419	2975	0.988640826561131	1.0	0.9999999999999994	99.99997985442857
