# Supplementary material for: Behavioral and molecular studies of quantitative differences in hygienic behavior in honeybees
Source: BMC Res Notes. 2016 Oct 21;9:474. doi: 10.1186/s13104-016-2269-y (PMC5073793; doi:10.1186/s13104-016-2269-y)
Supplement: Supplementary file 6 — Additional file 6: Table S6. The GO enrichment analysis for HB associated DEGs from the low HB source. Enrichments above score 2.0 are presented. [file 13104_2016_2269_MOESM6_ESM.xlsx]

## Sheet: DAVID xL
Annotation Cluster 1	Enrichment Score: 2.0150294949508205
Category	Term	Count	%	PValue	Genes	List Total	Pop Hits	Pop Total	Fold Enrichment	Bonferroni	Benjamini	FDR
GOTERM_BP_FAT	GO:0009968~negative regulation of signal transduction	8	3.9603960396039604	0.001249117233092868	FBGN0004197, FBGN0038948, FBGN0020309, FBGN0039110, FBGN0000273, FBGN0013469, FBGN0031885, FBGN0003612	129	102	7937	4.825657394740842	0.7109480196049133	0.4623644539326973	1.9536976518886973
GOTERM_BP_FAT	GO:0010648~negative regulation of cell communication	8	3.9603960396039604	0.0013225332921261977	FBGN0004197, FBGN0038948, FBGN0020309, FBGN0039110, FBGN0000273, FBGN0013469, FBGN0031885, FBGN0003612	129	103	7937	4.778806352073455	0.7312959661072426	0.3547053535427098	2.067405184576765
GOTERM_BP_FAT	GO:0010741~negative regulation of protein kinase cascade	3	1.4851485148514851	0.03335783641704254	FBGN0038948, FBGN0031885, FBGN0003612	129	18	7937	10.25452196382429	0.9999999999999977	0.814457365121589	41.4655822988252
GOTERM_BP_FAT	GO:0010627~regulation of protein kinase cascade	3	1.4851485148514851	0.15800627409664553	FBGN0038948, FBGN0031885, FBGN0003612	129	44	7937	4.195031712473573	1.0	0.9277314852841969	93.37847352203703
